# Supplementary material for: Investigation of population structure in Gulf of Mexico Seepiophila jonesi (Polychaeta, Siboglinidae) using cross-amplified microsatellite loci
Source: PeerJ. 2016 Aug 23;4:e2366. doi: 10.7717/peerj.2366 (PMC5012325; doi:10.7717/peerj.2366)
Supplement: Supplemental Information 1 [file peerj-04-2366-s009.txt]

LOCUS       COI1                     656 bp    DNA     linear   INV 14-AUG-2015
DEFINITION  isolate GB647_S12-1 Cytochrome oxidase subunit I (COI) gene.
ACCESSION   COI1
VERSION
KEYWORDS    .
SOURCE      mitochondrion Seepiophila jonesi
  ORGANISM  Seepiophila jonesi
            Eukaryota; Metazoa; Lophotrochozoa; Annelida; Polychaeta; Palpata;
            Canalipalpata; Sabellida; Siboglinidae; Seepiophila.
REFERENCE   1  (bases 1 to 656)
  AUTHORS   Huang,C., Schaeffer,S.W., Fisher,C.R. and Cowart,D.A.
  TITLE     Population structure of the cold seep tubeworm Seepiophila jonesi
            (Polychaeta, Siboglinidae) in the Gulf of Mexico
  JOURNAL   Unpublished
REFERENCE   2  (bases 1 to 656)
  AUTHORS   Huang,C., Schaeffer,S.W., Fisher,C.R. and Cowart,D.A.
  TITLE     Direct Submission
  JOURNAL   Submitted (14-AUG-2015) Animal Biology, University of Illinois, 515
            Morrill Hall, Urbana, IL 61801, USA
COMMENT     Bankit Comment: ALT EMAIL:dominique.cowart@gmail.com.
            Bankit Comment: TOTAL # OF SEQS:30.
            
            ##Assembly-Data-START##
            Sequencing Technology :: Sanger dideoxy sequencing
            ##Assembly-Data-END##
FEATURES             Location/Qualifiers
     source          1..656
                     /organism="Seepiophila jonesi"
                     /organelle="mitochondrion"
                     /mol_type="genomic DNA"
                     /isolate="GB647-EB071-726"
                     /specimen_voucher="S12-1"
                     /db_xref="taxon:151527"
                     /lat_lon="27.20 N 92.25 W"
                     /collection_date="2007"
                     /group="Gulf of Mexico"
     gene            18..>656
                     /gene="cytochrome oxidase subunit 1 (COI)"
     CDS             18..>656
                     /gene="cytochrome oxidase subunit 1 (COI)"
                     /codon_start=1
                     /transl_table=5
                     /product="cytochrome oxidase subunit 1"
                     /translation="MDLTGLVATSMSLLIRAELGQPGTLLGDDQIYNCLITAHGLLMM
                     FFVVLPILMGGFGNWLVPLMLGAPDMAFPRINNLGFWLIPPAVILLVMSAFIEKGAGT
                     GWTVYPPLASNIAHAGPCIDLAIFALHLSGVSSILASINFITTVMNMRYKGLRLERVP
                     LFVWSVKLTAVLLLLSIPVLAGGLTMLLTDRNLNTSFFDPAGGGDPVLYQHLF"
BASE COUNT      172 a    144 c    116 g    224 t
ORIGIN      
        1 aaccctatac tttctaattg gatctgacag gattagtagc cacaagaata aggctcttaa
       61 ttcgagctga acttgggcaa cctgggactc ttctaggaga cgaccaaatt tataattgcc
      121 ttattaccgc ccatggacta ttaatgatat tttttgtagt tcttcctatt ttaataggag
      181 gatttggaaa ttggctagtt cctttaatac tgggagcccc agacatggct ttccctcgaa
      241 ttaataatct aggattttgg cttatccctc ccgcagtaat tcttctagta atatctgctt
      301 ttattgaaaa aggggctggg acaggatgaa ctgtttatcc ccctctagcc tctaatattg
      361 cccatgcagg accatgcatt gacctagcta tttttgctct tcatttatca ggggtatcct
      421 caattctagc ctctatcaac tttattacaa ccgtaataaa tatacgatat aaaggtcttc
      481 gattagaacg agttcctcta tttgtgtgaa gagtaaaact aactgcggtt cttctccttc
      541 tttctattcc agttcttgcc ggtggactca ctatgctcct tactgaccga aatttaaata
      601 catccttctt tgatcctgca ggaggaggcg acccagtttt atatcaacat ctattt
//
LOCUS       COI2                     656 bp    DNA     linear   INV 14-AUG-2015
DEFINITION  isolate BushHill_S12-2 Cytochrome oxidase subunit I (COI) gene.
ACCESSION   COI2
VERSION
KEYWORDS    .
SOURCE      mitochondrion Seepiophila jonesi
  ORGANISM  Seepiophila jonesi
            Eukaryota; Metazoa; Lophotrochozoa; Annelida; Polychaeta; Palpata;
            Canalipalpata; Sabellida; Siboglinidae; Seepiophila.
REFERENCE   1  (bases 1 to 656)
  AUTHORS   Huang,C., Schaeffer,S.W., Fisher,C.R. and Cowart,D.A.
  TITLE     Population structure of the cold seep tubeworm Seepiophila jonesi
            (Polychaeta, Siboglinidae) in the Gulf of Mexico
  JOURNAL   Unpublished
REFERENCE   2  (bases 1 to 656)
  AUTHORS   Huang,C., Schaeffer,S.W., Fisher,C.R. and Cowart,D.A.
  TITLE     Direct Submission
  JOURNAL   Submitted (14-AUG-2015) Animal Biology, University of Illinois, 515
            Morrill Hall, Urbana, IL 61801, USA
COMMENT     Bankit Comment: ALT EMAIL:dominique.cowart@gmail.com.
            Bankit Comment: TOTAL # OF SEQS:30.
            
            ##Assembly-Data-START##
            Sequencing Technology :: Sanger dideoxy sequencing
            ##Assembly-Data-END##
FEATURES             Location/Qualifiers
     source          1..656
                     /organism="Seepiophila jonesi"
                     /organelle="mitochondrion"
                     /mol_type="genomic DNA"
                     /isolate="BushHill-V3-Esc"
                     /specimen_voucher="S12-2"
                     /db_xref="taxon:151527"
                     /lat_lon="27.47 N 91.30 W"
                     /collection_date="1995"
                     /group="Gulf of Mexico"
     gene            18..>656
                     /gene="cytochrome oxidase subunit 1 (COI)"
     CDS             18..>656
                     /gene="cytochrome oxidase subunit 1 (COI)"
                     /codon_start=1
                     /transl_table=5
                     /product="cytochrome oxidase subunit 1"
                     /translation="MDLTGLVATSMSLLIRAELGQPGTLLGDDQIYNCLITAHGLLMM
                     FFVVLPILMGGFGNWLVPLMLGAPDMAFPRINNLGFWLIPPAVILLVMSAFIEKGAGT
                     GWTVYPPLASNIAHAGPCIDLAIFALHLSGVSSILASINFITTVMNMRYKGLRLERVP
                     LFVWSVKLTAVLLLLSIPVLAGGLTMLLTDRNLNTSFFDPAGGGDPVLYQHLF"
BASE COUNT      172 a    144 c    116 g    224 t
ORIGIN      
        1 aaccctatac tttctaattg gatctgacag gattagtagc cacaagaata aggctcttaa
       61 ttcgagctga acttgggcaa cctgggactc ttctaggaga cgaccaaatt tataattgcc
      121 ttattaccgc ccatgggcta ttaatgatat tttttgtagt tcttcctatt ttaataggag
      181 gatttggaaa ttggctagtt cctttaatac tgggagcccc agacatggct ttccctcgaa
      241 ttaataatct aggattttgg cttatccctc ccgcagtaat tcttctagta atatctgctt
      301 ttattgaaaa aggagctggg acaggatgaa ctgtttatcc ccctctagcc tctaatattg
      361 cccatgcagg accatgcatt gacctagcta tttttgctct tcatttatca ggggtatcct
      421 caattctagc ctctatcaac tttattacaa ccgtaataaa tatacgatat aaaggtcttc
      481 gattagaacg agttcctcta tttgtgtgaa gagtaaaact aactgcggtt cttctccttc
      541 tttctattcc agttcttgcc ggtggactca ctatgctcct tactgaccga aatttaaata
      601 catccttctt tgatcctgca ggaggaggcg acccagtttt atatcaacat ctattt
//
LOCUS       COI3                     656 bp    DNA     linear   INV 14-AUG-2015
DEFINITION  isolate MC751_S12-5 Cytochrome oxidase subunit I (COI) gene.
ACCESSION   COI3
VERSION
KEYWORDS    .
SOURCE      mitochondrion Seepiophila jonesi
  ORGANISM  Seepiophila jonesi
            Eukaryota; Metazoa; Lophotrochozoa; Annelida; Polychaeta; Palpata;
            Canalipalpata; Sabellida; Siboglinidae; Seepiophila.
REFERENCE   1  (bases 1 to 656)
  AUTHORS   Huang,C., Schaeffer,S.W., Fisher,C.R. and Cowart,D.A.
  TITLE     Population structure of the cold seep tubeworm Seepiophila jonesi
            (Polychaeta, Siboglinidae) in the Gulf of Mexico
  JOURNAL   Unpublished
REFERENCE   2  (bases 1 to 656)
  AUTHORS   Huang,C., Schaeffer,S.W., Fisher,C.R. and Cowart,D.A.
  TITLE     Direct Submission
  JOURNAL   Submitted (14-AUG-2015) Animal Biology, University of Illinois, 515
            Morrill Hall, Urbana, IL 61801, USA
COMMENT     Bankit Comment: ALT EMAIL:dominique.cowart@gmail.com.
            Bankit Comment: TOTAL # OF SEQS:30.
            
            ##Assembly-Data-START##
            Sequencing Technology :: Sanger dideoxy sequencing
            ##Assembly-Data-END##
FEATURES             Location/Qualifiers
     source          1..656
                     /organism="Seepiophila jonesi"
                     /organelle="mitochondrion"
                     /mol_type="genomic DNA"
                     /isolate="MC751-S09-133"
                     /specimen_voucher="S12-5"
                     /db_xref="taxon:151527"
                     /lat_lon="28.19 N 89.79 W"
                     /collection_date="2009"
                     /group="Gulf of Mexico"
     gene            18..>656
                     /gene="cytochrome oxidase subunit 1 (COI)"
     CDS             18..>656
                     /gene="cytochrome oxidase subunit 1 (COI)"
                     /codon_start=1
                     /transl_table=5
                     /product="cytochrome oxidase subunit 1"
                     /translation="MDLTGLVATSMSLLIRAELGQPGTLLGDDQIYNCLITAHGLLMM
                     FFVVLPILMGGFGNWLVPLMLGAPDMAFPRINNLGFWLIPPAVILLVMSAFIEKGAGT
                     GWTVYPPLASNIAHAGPCIDLAIFALHLSGVSSILASINFITTVMNMRYKGLRLERVP
                     LFVWSVKLTAVLLLLSIPVLAGGLTMLLTDRNLNTSFFDPAGGGDPVLYQHLF"
BASE COUNT      172 a    144 c    116 g    224 t
ORIGIN      
        1 aaccctatac tttctaattg gatctgacag gattagtagc cacaagaata aggctcttaa
       61 ttcgagctga acttgggcaa cctgggactc ttctaggaga cgaccaaatt tataattgcc
      121 ttattaccgc ccatgggcta ttaatgatat tttttgtagt tcttcctatt ttaataggag
      181 gatttggaaa ttggctagtt cctttaatac tgggagcccc agacatggct ttccctcgaa
      241 ttaataatct aggattttgg cttatccctc ccgcagtaat tcttctagta atatctgctt
      301 ttattgaaaa aggagctggg acaggatgaa ctgtttatcc ccctctagcc tctaatattg
      361 cccatgcagg accatgcatt gacctagcta tttttgctct tcatttatca ggggtatcct
      421 caattctagc ctctatcaac tttattacaa ccgtaataaa tatacgatat aaaggtcttc
      481 gattagaacg agttcctcta tttgtgtgaa gagtaaaact aactgcggtt cttctccttc
      541 tttctattcc agttcttgcc ggtggactca ctatgctcct tactgaccga aatttaaata
      601 catccttctt tgatcctgca ggaggaggcg acccagtttt atatcaacat ctattt
//
LOCUS       COI4                     656 bp    DNA     linear   INV 14-AUG-2015
DEFINITION  isolate GB543_S12-31 Cytochrome oxidase subunit I (COI) gene.
ACCESSION   COI4
VERSION
KEYWORDS    .
SOURCE      mitochondrion Seepiophila jonesi
  ORGANISM  Seepiophila jonesi
            Eukaryota; Metazoa; Lophotrochozoa; Annelida; Polychaeta; Palpata;
            Canalipalpata; Sabellida; Siboglinidae; Seepiophila.
REFERENCE   1  (bases 1 to 656)
  AUTHORS   Huang,C., Schaeffer,S.W., Fisher,C.R. and Cowart,D.A.
  TITLE     Population structure of the cold seep tubeworm Seepiophila jonesi
            (Polychaeta, Siboglinidae) in the Gulf of Mexico
  JOURNAL   Unpublished
REFERENCE   2  (bases 1 to 656)
  AUTHORS   Huang,C., Schaeffer,S.W., Fisher,C.R. and Cowart,D.A.
  TITLE     Direct Submission
  JOURNAL   Submitted (14-AUG-2015) Animal Biology, University of Illinois, 515
            Morrill Hall, Urbana, IL 61801, USA
COMMENT     Bankit Comment: ALT EMAIL:dominique.cowart@gmail.com.
            Bankit Comment: TOTAL # OF SEQS:30.
            
            ##Assembly-Data-START##
            Sequencing Technology :: Sanger dideoxy sequencing
            ##Assembly-Data-END##
FEATURES             Location/Qualifiers
     source          1..656
                     /organism="Seepiophila jonesi"
                     /organelle="mitochondrion"
                     /mol_type="genomic DNA"
                     /isolate="GB543-S10-V"
                     /specimen_voucher="S12-31"
                     /db_xref="taxon:151527"
                     /lat_lon="27.27 N 93.11 W"
                     /collection_date="2003"
                     /group="Gulf of Mexico"
     gene            18..>656
                     /gene="cytochrome oxidase subunit 1 (COI)"
     CDS             18..>656
                     /gene="cytochrome oxidase subunit 1 (COI)"
                     /codon_start=1
                     /transl_table=5
                     /product="cytochrome oxidase subunit 1"
                     /translation="MDLTGLVATSMSLLIRAELGQPGTLLGDDQIYNCLITAHGLLMM
                     FFVVLPILMGGFGNWLVPLMLGAPDMAFPRINNLGFWLIPPAVILLVMSAFIEKGAGT
                     GWTVYPPLASNIAHAGPCIDLAIFALHLSGVSSILASINFITTVMNMRYKGLRLERVP
                     LFVWSVKLTAVLLLLSIPVLAGGLTMLLTDRNLNTSFFDPAGGGDPVLYQHLF"
BASE COUNT      172 a    144 c    116 g    224 t
ORIGIN      
        1 aaccctatac tttctaattg gatctgacag gattagtagc cacaagaata aggctcttaa
       61 ttcgagctga acttgggcaa cctgggactc ttctaggaga cgaccaaatt tataattgcc
      121 ttattaccgc ccatgggcta ttaatgatat tttttgtagt tcttcctatt ttaataggag
      181 gatttggaaa ttggctagtt cctttaatac tgggagcccc agacatggct ttccctcgaa
      241 ttaataatct aggattttgg cttatccctc ccgcagtaat tcttctagta atatctgctt
      301 ttattgaaaa aggagctggg acaggatgaa ctgtttatcc ccctctagcc tctaatattg
      361 cccatgcagg accatgcatt gacctagcta tttttgctct tcatttatca ggggtatcct
      421 caattctagc ctctatcaac tttattacaa ccgtaataaa tatacgatat aaaggtcttc
      481 gattagaacg agttcctcta tttgtgtgaa gagtaaaact aactgcggtt cttctccttc
      541 tttctattcc agttcttgcc ggtggactca ctatgctcct tactgaccga aatttaaata
      601 catccttctt tgatcctgca ggaggaggcg acccagtttt atatcaacat ctattt
//
LOCUS       COI5                     656 bp    DNA     linear   INV 14-AUG-2015
DEFINITION  isolate GC234_S12-38 Cytochrome oxidase subunit I (COI) gene.
ACCESSION   COI5
VERSION
KEYWORDS    .
SOURCE      mitochondrion Seepiophila jonesi
  ORGANISM  Seepiophila jonesi
            Eukaryota; Metazoa; Lophotrochozoa; Annelida; Polychaeta; Palpata;
            Canalipalpata; Sabellida; Siboglinidae; Seepiophila.
REFERENCE   1  (bases 1 to 656)
  AUTHORS   Huang,C., Schaeffer,S.W., Fisher,C.R. and Cowart,D.A.
  TITLE     Population structure of the cold seep tubeworm Seepiophila jonesi
            (Polychaeta, Siboglinidae) in the Gulf of Mexico
  JOURNAL   Unpublished
REFERENCE   2  (bases 1 to 656)
  AUTHORS   Huang,C., Schaeffer,S.W., Fisher,C.R. and Cowart,D.A.
  TITLE     Direct Submission
  JOURNAL   Submitted (14-AUG-2015) Animal Biology, University of Illinois, 515
            Morrill Hall, Urbana, IL 61801, USA
COMMENT     Bankit Comment: ALT EMAIL:dominique.cowart@gmail.com.
            Bankit Comment: TOTAL # OF SEQS:30.
            
            ##Assembly-Data-START##
            Sequencing Technology :: Sanger dideoxy sequencing
            ##Assembly-Data-END##
FEATURES             Location/Qualifiers
     source          1..656
                     /organism="Seepiophila jonesi"
                     /organelle="mitochondrion"
                     /mol_type="genomic DNA"
                     /isolate="GC234-S5-W"
                     /specimen_voucher="S12-38"
                     /db_xref="taxon:151527"
                     /lat_lon="27.44 N 91.13 W"
                     /collection_date="2006"
                     /group="Gulf of Mexico"
     gene            18..>656
                     /gene="cytochrome oxidase subunit 1 (COI)"
     CDS             18..>656
                     /gene="cytochrome oxidase subunit 1 (COI)"
                     /codon_start=1
                     /transl_table=5
                     /product="cytochrome oxidase subunit 1"
                     /translation="MDLTGLVATSMSLLIRAELGQPGTLLGDDQIYNCLITAHGLLMM
                     FFVVLPILMGGFGNWLVPLMLGAPDMAFPRINNLGFWLIPPAVILLVMSAFIEKGAGT
                     GWTVYPPLASNIAHAGPCIDLAIFALHLSGVSSILASINFITTVMNMRYKGLRLERVP
                     LFVWSVKLTAVLLLLSIPVLAGGLTMLLTDRNLNTSFFDPAGGGDPVLYQHLF"
BASE COUNT      172 a    144 c    116 g    224 t
ORIGIN      
        1 aaccctatac tttctaattg gatctgacag gattagtagc cacaagaata aggctcttaa
       61 ttcgagctga acttgggcaa cctgggactc ttctaggaga cgaccaaatt tataattgcc
      121 ttattaccgc ccatggacta ttaatgatat tttttgtagt tcttcctatt ttaataggag
      181 gatttggaaa ttggctagtt cctttaatac tgggagcccc agacatggct ttccctcgaa
      241 ttaataatct aggattttgg cttatccctc ccgcagtaat tcttctagta atatctgctt
      301 ttattgaaaa aggggctggg acaggatgaa ctgtttatcc ccctctagcc tctaatattg
      361 cccatgcagg accatgcatt gacctagcta tttttgctct tcatttatca ggggtatcct
      421 caattctagc ctctatcaac tttattacaa ccgtaataaa tatacgatat aaaggtcttc
      481 gattagaacg agttcctcta tttgtgtgaa gagtaaaact aactgcggtt cttctccttc
      541 tttctattcc agttcttgcc ggtggactca ctatgctcct tactgaccga aatttaaata
      601 catccttctt tgatcctgca ggaggaggcg acccagtttt atatcaacat ctattt
//
LOCUS       COI6                     656 bp    DNA     linear   INV 14-AUG-2015
DEFINITION  isolate BringPool_S12-47 Cytochrome oxidase subunit I (COI) gene.
ACCESSION   COI6
VERSION
KEYWORDS    .
SOURCE      mitochondrion Seepiophila jonesi
  ORGANISM  Seepiophila jonesi
            Eukaryota; Metazoa; Lophotrochozoa; Annelida; Polychaeta; Palpata;
            Canalipalpata; Sabellida; Siboglinidae; Seepiophila.
REFERENCE   1  (bases 1 to 656)
  AUTHORS   Huang,C., Schaeffer,S.W., Fisher,C.R. and Cowart,D.A.
  TITLE     Population structure of the cold seep tubeworm Seepiophila jonesi
            (Polychaeta, Siboglinidae) in the Gulf of Mexico
  JOURNAL   Unpublished
REFERENCE   2  (bases 1 to 656)
  AUTHORS   Huang,C., Schaeffer,S.W., Fisher,C.R. and Cowart,D.A.
  TITLE     Direct Submission
  JOURNAL   Submitted (14-AUG-2015) Animal Biology, University of Illinois, 515
            Morrill Hall, Urbana, IL 61801, USA
COMMENT     Bankit Comment: ALT EMAIL:dominique.cowart@gmail.com.
            Bankit Comment: TOTAL # OF SEQS:30.
            
            ##Assembly-Data-START##
            Sequencing Technology :: Sanger dideoxy sequencing
            ##Assembly-Data-END##
FEATURES             Location/Qualifiers
     source          1..656
                     /organism="Seepiophila jonesi"
                     /organelle="mitochondrion"
                     /mol_type="genomic DNA"
                     /isolate="BrinePool-E36V"
                     /specimen_voucher="S12-47"
                     /db_xref="taxon:151527"
                     /lat_lon="27.43 N 91.17 W"
                     /collection_date="1997"
                     /group="Gulf of Mexico"
     gene            18..>656
                     /gene="cytochrome oxidase subunit 1 (COI)"
     CDS             18..>656
                     /gene="cytochrome oxidase subunit 1 (COI)"
                     /codon_start=1
                     /transl_table=5
                     /product="cytochrome oxidase subunit 1"
                     /translation="MDLTGLVATSMSLLIRAELGQPGTLLGDDQIYNCLITAHGLLMM
                     FFVVLPILMGGFGNWLVPLMLGAPDMAFPRINNLGFWLIPPAVILLVMSAFIEKGAGT
                     GWTVYPPLASNIAHAGPCIDLAIFALHLSGVSSILASINFITTVMNMRYKGLRLERVP
                     LFVWSVKLTAVLLLLSIPVLAGGLTMLLTDRNLNTSFFDPAGGGDPVLYQHLF"
BASE COUNT      172 a    145 c    116 g    223 t
ORIGIN      
        1 aaccctatac tttctaattg gatctgacag gattagtagc cacaagaata aggctcttaa
       61 ttcgagctga acttgggcaa cctgggactc ttctaggaga cgaccaaatt tataactgcc
      121 ttattaccgc ccatgggcta ttaatgatat tttttgtagt tcttcctatt ttaataggag
      181 gatttggaaa ttggctagtt cctttaatac tgggagcccc agacatggct ttccctcgaa
      241 ttaataatct aggattttgg cttatccctc ccgcagtaat tcttctagta atatctgctt
      301 ttattgaaaa aggagctggg acaggatgaa ctgtttatcc ccctctagcc tctaatattg
      361 cccatgcagg accatgcatt gacctagcta tttttgctct tcatttatca ggggtatcct
      421 caattctagc ctctatcaac tttattacaa ccgtaataaa tatacgatat aaaggtcttc
      481 gattagaacg agttcctcta tttgtgtgaa gagtaaaact aactgcggtt cttctccttc
      541 tttctattcc agttcttgcc ggtggactca ctatgctcct tactgaccga aatttaaata
      601 catccttctt tgatcctgca ggaggaggcg acccagtttt atatcaacat ctattt
//
LOCUS       COI7                     656 bp    DNA     linear   INV 14-AUG-2015
DEFINITION  isolate BringPool_S12-51 Cytochrome oxidase subunit I (COI) gene.
ACCESSION   COI7
VERSION
KEYWORDS    .
SOURCE      mitochondrion Seepiophila jonesi
  ORGANISM  Seepiophila jonesi
            Eukaryota; Metazoa; Lophotrochozoa; Annelida; Polychaeta; Palpata;
            Canalipalpata; Sabellida; Siboglinidae; Seepiophila.
REFERENCE   1  (bases 1 to 656)
  AUTHORS   Huang,C., Schaeffer,S.W., Fisher,C.R. and Cowart,D.A.
  TITLE     Population structure of the cold seep tubeworm Seepiophila jonesi
            (Polychaeta, Siboglinidae) in the Gulf of Mexico
  JOURNAL   Unpublished
REFERENCE   2  (bases 1 to 656)
  AUTHORS   Huang,C., Schaeffer,S.W., Fisher,C.R. and Cowart,D.A.
  TITLE     Direct Submission
  JOURNAL   Submitted (14-AUG-2015) Animal Biology, University of Illinois, 515
            Morrill Hall, Urbana, IL 61801, USA
COMMENT     Bankit Comment: ALT EMAIL:dominique.cowart@gmail.com.
            Bankit Comment: TOTAL # OF SEQS:30.
            
            ##Assembly-Data-START##
            Sequencing Technology :: Sanger dideoxy sequencing
            ##Assembly-Data-END##
FEATURES             Location/Qualifiers
     source          1..656
                     /organism="Seepiophila jonesi"
                     /organelle="mitochondrion"
                     /mol_type="genomic DNA"
                     /isolate="BrinePool-E40V"
                     /specimen_voucher="S12-51"
                     /db_xref="taxon:151527"
                     /lat_lon="27.43 N 91.17 W"
                     /collection_date="1997"
                     /group="Gulf of Mexico"
     gene            18..>656
                     /gene="cytochrome oxidase subunit 1 (COI)"
     CDS             18..>656
                     /gene="cytochrome oxidase subunit 1 (COI)"
                     /codon_start=1
                     /transl_table=5
                     /product="cytochrome oxidase subunit 1"
                     /translation="MDLTGLVATSMSLLIRAELGQPGTLLGDDQIYNCLITAHGLLMM
                     FFVVLPILMGGFGNWLVPLMLGAPDMAFPRINNLGFWLIPPAVILLVMSAFIEKGAGT
                     GWTVYPPLASNIAHAGPCIDLAIFALHLSGVSSILASINFITTVMNMRYKGLRLERVP
                     LFVWSVKLTAVLLLLSIPVLAGGLTMLLTDRNLNTSFFDPAGGGDPVLYQHLF"
BASE COUNT      172 a    144 c    116 g    224 t
ORIGIN      
        1 aaccctatac tttctaattg gatctgacag gattagtagc cacaagaata aggctcttaa
       61 ttcgagctga acttgggcaa cctgggactc ttctaggaga cgaccaaatt tataattgcc
      121 ttattaccgc ccatgggcta ttaatgatat tttttgtagt tcttcctatt ttaataggag
      181 gatttggaaa ttggctagtt cctttaatac tgggagcccc agacatggct ttccctcgaa
      241 ttaataatct aggattttgg cttatccctc ccgcagtaat tcttctagta atatctgctt
      301 ttattgaaaa aggagctggg acaggatgaa ctgtttatcc ccctctagcc tctaatattg
      361 cccatgcagg accatgcatt gacctagcta tttttgctct tcatttatca ggggtatcct
      421 caattctagc ctctatcaac tttattacaa ccgtaataaa tatacgatat aaaggtcttc
      481 gattagaacg agttcctcta tttgtgtgaa gagtaaaact aactgcggtt cttctccttc
      541 tttctattcc agttcttgcc ggtggactca ctatgctcct tactgaccga aatttaaata
      601 catccttctt tgatcctgca ggaggaggcg acccagtttt atatcaacat ctattt
//
LOCUS       COI8                     656 bp    DNA     linear   INV 14-AUG-2015
DEFINITION  isolate BringPool_S12-52 Cytochrome oxidase subunit I (COI) gene.
ACCESSION   COI8
VERSION
KEYWORDS    .
SOURCE      mitochondrion Seepiophila jonesi
  ORGANISM  Seepiophila jonesi
            Eukaryota; Metazoa; Lophotrochozoa; Annelida; Polychaeta; Palpata;
            Canalipalpata; Sabellida; Siboglinidae; Seepiophila.
REFERENCE   1  (bases 1 to 656)
  AUTHORS   Huang,C., Schaeffer,S.W., Fisher,C.R. and Cowart,D.A.
  TITLE     Population structure of the cold seep tubeworm Seepiophila jonesi
            (Polychaeta, Siboglinidae) in the Gulf of Mexico
  JOURNAL   Unpublished
REFERENCE   2  (bases 1 to 656)
  AUTHORS   Huang,C., Schaeffer,S.W., Fisher,C.R. and Cowart,D.A.
  TITLE     Direct Submission
  JOURNAL   Submitted (14-AUG-2015) Animal Biology, University of Illinois, 515
            Morrill Hall, Urbana, IL 61801, USA
COMMENT     Bankit Comment: ALT EMAIL:dominique.cowart@gmail.com.
            Bankit Comment: TOTAL # OF SEQS:30.
            
            ##Assembly-Data-START##
            Sequencing Technology :: Sanger dideoxy sequencing
            ##Assembly-Data-END##
FEATURES             Location/Qualifiers
     source          1..656
                     /organism="Seepiophila jonesi"
                     /organelle="mitochondrion"
                     /mol_type="genomic DNA"
                     /isolate="BrinePool-31EsV"
                     /specimen_voucher="S12-52"
                     /db_xref="taxon:151527"
                     /lat_lon="27.43 N 91.17 W"
                     /collection_date="1997"
                     /group="Gulf of Mexico"
     gene            18..>656
                     /gene="cytochrome oxidase subunit 1 (COI)"
     CDS             18..>656
                     /gene="cytochrome oxidase subunit 1 (COI)"
                     /codon_start=1
                     /transl_table=5
                     /product="cytochrome oxidase subunit 1"
                     /translation="MDLTGLVATSMSLLIRAELGQPGTLLGDDQIYNCLITAHGLLMM
                     FFVVLPILMGGFGNWLVPLMLGAPDMAFPRINNLGFWLIPPAVILLVMSAFIEKGAGT
                     GWTVYPPLASNIAHAGPCIDLAIFALHLSGVSSILASINFITTVMNMRYKGLRLERVP
                     LFVWSVKLTAVLLLLSIPVLAGGLTMLLTDRNLNTSFFDPAGGGDPVLYQHLF"
BASE COUNT      172 a    144 c    116 g    224 t
ORIGIN      
        1 aaccctatac tttctaattg gatctgacag gattagtagc cacaagaata aggctcttaa
       61 ttcgagctga acttgggcaa cctgggactc ttctaggaga cgaccaaatt tataattgcc
      121 ttattaccgc ccatgggcta ttaatgatat tttttgtagt tcttcctatt ttaataggag
      181 gatttggaaa ttggctagtt cctttaatac tgggagcccc agacatggct ttccctcgaa
      241 ttaataatct aggattttgg cttatccctc ccgcagtaat tcttctagta atatctgctt
      301 ttattgaaaa aggagctggg acaggatgaa ctgtttatcc ccctctagcc tctaatattg
      361 cccatgcagg accatgcatt gacctagcta tttttgctct tcatttatca ggggtatcct
      421 caattctagc ctctatcaac tttattacaa ccgtaataaa tatacgatat aaaggtcttc
      481 gattagaacg agttcctcta tttgtgtgaa gagtaaaact aactgcggtt cttctccttc
      541 tttctattcc agttcttgcc ggtggactca ctatgctcct tactgaccga aatttaaata
      601 catccttctt tgatcctgca ggaggaggcg acccagtttt atatcaacat ctattt
//
LOCUS       COI9                     656 bp    DNA     linear   INV 14-AUG-2015
DEFINITION  isolate BringPool_S12-53 Cytochrome oxidase subunit I (COI) gene.
ACCESSION   COI9
VERSION
KEYWORDS    .
SOURCE      mitochondrion Seepiophila jonesi
  ORGANISM  Seepiophila jonesi
            Eukaryota; Metazoa; Lophotrochozoa; Annelida; Polychaeta; Palpata;
            Canalipalpata; Sabellida; Siboglinidae; Seepiophila.
REFERENCE   1  (bases 1 to 656)
  AUTHORS   Huang,C., Schaeffer,S.W., Fisher,C.R. and Cowart,D.A.
  TITLE     Population structure of the cold seep tubeworm Seepiophila jonesi
            (Polychaeta, Siboglinidae) in the Gulf of Mexico
  JOURNAL   Unpublished
REFERENCE   2  (bases 1 to 656)
  AUTHORS   Huang,C., Schaeffer,S.W., Fisher,C.R. and Cowart,D.A.
  TITLE     Direct Submission
  JOURNAL   Submitted (14-AUG-2015) Animal Biology, University of Illinois, 515
            Morrill Hall, Urbana, IL 61801, USA
COMMENT     Bankit Comment: ALT EMAIL:dominique.cowart@gmail.com.
            Bankit Comment: TOTAL # OF SEQS:30.
            
            ##Assembly-Data-START##
            Sequencing Technology :: Sanger dideoxy sequencing
            ##Assembly-Data-END##
FEATURES             Location/Qualifiers
     source          1..656
                     /organism="Seepiophila jonesi"
                     /organelle="mitochondrion"
                     /mol_type="genomic DNA"
                     /isolate="BrinePool-324Es"
                     /specimen_voucher="S12-53"
                     /db_xref="taxon:151527"
                     /lat_lon="27.43 N 91.17 W"
                     /collection_date="1997"
                     /group="Gulf of Mexico"
     gene            18..>656
                     /gene="cytochrome oxidase subunit 1 (COI)"
     CDS             18..>656
                     /gene="cytochrome oxidase subunit 1 (COI)"
                     /codon_start=1
                     /transl_table=5
                     /product="cytochrome oxidase subunit 1"
                     /translation="MDLTGLVATSMSLLIRAELGQPGTLLGDDQIYNCLITAHGLLMM
                     FFVVLPILMGGFGNWLVPLMLGAPDMAFPRINNLGFWLIPPAVILLVMSAFIEKGAGT
                     GWTVYPPLASNIAHAGPCIDLAIFALHLSGVSSILASINFITTVMNMRYKGLRLERVP
                     LFVWSVKLTAVLLLLSIPVLAGGLTMLLTDRNLNTSFFDPAGGGDPVLYQHLF"
BASE COUNT      172 a    144 c    116 g    224 t
ORIGIN      
        1 aaccctatac tttctaattg gatctgacag gattagtagc cacaagaata aggctcttaa
       61 ttcgagctga acttgggcaa cctgggactc ttctaggaga cgaccaaatt tataattgcc
      121 ttattaccgc ccatgggcta ttaatgatat tttttgtagt tcttcctatt ttaataggag
      181 gatttggaaa ttggctagtt cctttaatac tgggagcccc agacatggct ttccctcgaa
      241 ttaataatct aggattttgg cttatccctc ccgcagtaat tcttctagta atatctgctt
      301 ttattgaaaa aggagctggg acaggatgaa ctgtttatcc ccctctagcc tctaatattg
      361 cccatgcagg accatgcatt gacctagcta tttttgctct tcatttatca ggggtatcct
      421 caattctagc ctctatcaac tttattacaa ccgtaataaa tatacgatat aaaggtcttc
      481 gattagaacg agttcctcta tttgtgtgaa gagtaaaact aactgcggtt cttctccttc
      541 tttctattcc agttcttgcc ggtggactca ctatgctcct tactgaccga aatttaaata
      601 catccttctt tgatcctgca ggaggaggcg acccagtttt atatcaacat ctattt
//
LOCUS       COI10                    656 bp    DNA     linear   INV 14-AUG-2015
DEFINITION  isolate BringPool_S12-56 Cytochrome oxidase subunit I (COI) gene.
ACCESSION   COI10
VERSION
KEYWORDS    .
SOURCE      mitochondrion Seepiophila jonesi
  ORGANISM  Seepiophila jonesi
            Eukaryota; Metazoa; Lophotrochozoa; Annelida; Polychaeta; Palpata;
            Canalipalpata; Sabellida; Siboglinidae; Seepiophila.
REFERENCE   1  (bases 1 to 656)
  AUTHORS   Huang,C., Schaeffer,S.W., Fisher,C.R. and Cowart,D.A.
  TITLE     Population structure of the cold seep tubeworm Seepiophila jonesi
            (Polychaeta, Siboglinidae) in the Gulf of Mexico
  JOURNAL   Unpublished
REFERENCE   2  (bases 1 to 656)
  AUTHORS   Huang,C., Schaeffer,S.W., Fisher,C.R. and Cowart,D.A.
  TITLE     Direct Submission
  JOURNAL   Submitted (14-AUG-2015) Animal Biology, University of Illinois, 515
            Morrill Hall, Urbana, IL 61801, USA
COMMENT     Bankit Comment: ALT EMAIL:dominique.cowart@gmail.com.
            Bankit Comment: TOTAL # OF SEQS:30.
            
            ##Assembly-Data-START##
            Sequencing Technology :: Sanger dideoxy sequencing
            ##Assembly-Data-END##
FEATURES             Location/Qualifiers
     source          1..656
                     /organism="Seepiophila jonesi"
                     /organelle="mitochondrion"
                     /mol_type="genomic DNA"
                     /isolate="BrinePool-E37V"
                     /specimen_voucher="S12-56"
                     /db_xref="taxon:151527"
                     /lat_lon="27.43 N 91.17 W"
                     /collection_date="1997"
                     /group="Gulf of Mexico"
     gene            18..>656
                     /gene="cytochrome oxidase subunit 1 (COI)"
     CDS             18..>656
                     /gene="cytochrome oxidase subunit 1 (COI)"
                     /codon_start=1
                     /transl_table=5
                     /product="cytochrome oxidase subunit 1"
                     /translation="MDLTGLVATSMSLLIRAELGQPGTLLGDDQIYNCLITAHGLLMM
                     FFVVLPILMGGFGNWLVPLMLGAPDMAFPRINNLGFWLIPPAVILLVMSAFIEKGAGT
                     GWTVYPPLASNIAHAGPCIDLAIFALHLSGVSSILASINFITTVMNMRYKGLRLERVP
                     LFVWSVKLTAVLLLLSIPVLAGGLTMLLTDRNLNTSFFDPAGGGDPVLYQHLF"
BASE COUNT      172 a    144 c    116 g    224 t
ORIGIN      
        1 aaccctatac tttctaattg gatctgacag gattagtagc cacaagaata aggctcttaa
       61 ttcgagctga acttgggcaa cctgggactc ttctaggaga cgaccaaatt tataattgcc
      121 ttattaccgc ccatgggcta ttaatgatat tttttgtagt tcttcctatt ttaataggag
      181 gatttggaaa ttggctagtt cctttaatac tgggagcccc agacatggct ttccctcgaa
      241 ttaataatct aggattttgg cttatccctc ccgcagtaat tcttctagta atatctgctt
      301 ttattgaaaa aggagctggg acaggatgaa ctgtttatcc ccctctagcc tctaatattg
      361 cccatgcagg accatgcatt gacctagcta tttttgctct tcatttatca ggggtatcct
      421 caattctagc ctctatcaac tttattacaa ccgtaataaa tatacgatat aaaggtcttc
      481 gattagaacg agttcctcta tttgtgtgaa gagtaaaact aactgcggtt cttctccttc
      541 tttctattcc agttcttgcc ggtggactca ctatgctcct tactgaccga aatttaaata
      601 catccttctt tgatcctgca ggaggaggcg acccagtttt atatcaacat ctattt
//
LOCUS       COI11                    610 bp    DNA     linear   INV 14-AUG-2015
DEFINITION  isolate VK826_S12-57 Cytochrome oxidase subunit I (COI) gene.
ACCESSION   COI11
VERSION
KEYWORDS    .
SOURCE      mitochondrion Seepiophila jonesi
  ORGANISM  Seepiophila jonesi
            Eukaryota; Metazoa; Lophotrochozoa; Annelida; Polychaeta; Palpata;
            Canalipalpata; Sabellida; Siboglinidae; Seepiophila.
REFERENCE   1  (bases 1 to 610)
  AUTHORS   Huang,C., Schaeffer,S.W., Fisher,C.R. and Cowart,D.A.
  TITLE     Population structure of the cold seep tubeworm Seepiophila jonesi
            (Polychaeta, Siboglinidae) in the Gulf of Mexico
  JOURNAL   Unpublished
REFERENCE   2  (bases 1 to 610)
  AUTHORS   Huang,C., Schaeffer,S.W., Fisher,C.R. and Cowart,D.A.
  TITLE     Direct Submission
  JOURNAL   Submitted (14-AUG-2015) Animal Biology, University of Illinois, 515
            Morrill Hall, Urbana, IL 61801, USA
COMMENT     Bankit Comment: ALT EMAIL:dominique.cowart@gmail.com.
            Bankit Comment: TOTAL # OF SEQS:30.
            
            ##Assembly-Data-START##
            Sequencing Technology :: Sanger dideoxy sequencing
            ##Assembly-Data-END##
FEATURES             Location/Qualifiers
     source          1..610
                     /organism="Seepiophila jonesi"
                     /organelle="mitochondrion"
                     /mol_type="genomic DNA"
                     /isolate="VK826-S09-28"
                     /specimen_voucher="S12-57"
                     /db_xref="taxon:151527"
                     /lat_lon="29.16 N 88.01 W"
                     /collection_date="2009"
                     /group="Gulf of Mexico"
     gene            18..>610
                     /gene="cytochrome oxidase subunit 1 (COI)"
     CDS             18..>610
                     /gene="cytochrome oxidase subunit 1 (COI)"
                     /codon_start=1
                     /transl_table=5
                     /product="cytochrome oxidase subunit 1"
                     /translation="MDLTGFVATSMSLLIRAELGQPGTLLGDDQIYNCLITAHGLLMM
                     FFVVLPILMGGFGNWLVPLMLGAPDMAFPRINNLGFWLIPPAVILLVMSAFIEKGAGT
                     GWTVYPPLASNIAHAGPCIDLAIFALHLSGVSSILASINFITTVMNMRYKGLRLERVP
                     LFVWSVKLTAVLLLLSIPVLAGGLTMLLTDRNLNTSF"
BASE COUNT      158 a    136 c    106 g    210 t
ORIGIN      
        1 aaccctatac tttctaattg gatctgaccg gattcgtagc cacaagaata aggctcttaa
       61 ttcgagctga acttgggcaa cctgggactc ttctaggaga cgaccaaatt tataattgcc
      121 ttattaccgc ccatgggcta ttaatgatat tttttgtagt tcttcctatt ttaataggag
      181 gatttggaaa ttggctagtt cctttaatac tgggagcccc agacatggct ttccctcgaa
      241 ttaataatct aggattttgg cttatccctc ccgcagtaat tcttctagta atatctgctt
      301 ttattgaaaa aggagctggg acaggatgaa ctgtttatcc ccctctagcc tctaatattg
      361 cccatgcagg accatgcatt gacctagcta tttttgctct tcatttatca ggggtatcct
      421 caattctagc ctctatcaac tttattacaa ccgtaataaa tatacgatat aaaggtcttc
      481 gattagaacg agttcctcta tttgtgtgaa gagtaaaact aactgcggtt cttctccttc
      541 tttctattcc agttcttgcc ggtggactca ctatgctcct tactgaccga aatttaaata
      601 catccttctt
//
LOCUS       COI12                    635 bp    DNA     linear   INV 14-AUG-2015
DEFINITION  isolate VK826_S12-58 Cytochrome oxidase subunit I (COI) gene.
ACCESSION   COI12
VERSION
KEYWORDS    .
SOURCE      mitochondrion Seepiophila jonesi
  ORGANISM  Seepiophila jonesi
            Eukaryota; Metazoa; Lophotrochozoa; Annelida; Polychaeta; Palpata;
            Canalipalpata; Sabellida; Siboglinidae; Seepiophila.
REFERENCE   1  (bases 1 to 635)
  AUTHORS   Huang,C., Schaeffer,S.W., Fisher,C.R. and Cowart,D.A.
  TITLE     Population structure of the cold seep tubeworm Seepiophila jonesi
            (Polychaeta, Siboglinidae) in the Gulf of Mexico
  JOURNAL   Unpublished
REFERENCE   2  (bases 1 to 635)
  AUTHORS   Huang,C., Schaeffer,S.W., Fisher,C.R. and Cowart,D.A.
  TITLE     Direct Submission
  JOURNAL   Submitted (14-AUG-2015) Animal Biology, University of Illinois, 515
            Morrill Hall, Urbana, IL 61801, USA
COMMENT     Bankit Comment: ALT EMAIL:dominique.cowart@gmail.com.
            Bankit Comment: TOTAL # OF SEQS:30.
            
            ##Assembly-Data-START##
            Sequencing Technology :: Sanger dideoxy sequencing
            ##Assembly-Data-END##
FEATURES             Location/Qualifiers
     source          1..635
                     /organism="Seepiophila jonesi"
                     /organelle="mitochondrion"
                     /mol_type="genomic DNA"
                     /isolate="VK826-S09-29"
                     /specimen_voucher="S12-58"
                     /db_xref="taxon:151527"
                     /lat_lon="29.16 N 88.01 W"
                     /collection_date="2009"
                     /group="Gulf of Mexico"
     gene            18..>635
                     /gene="cytochrome oxidase subunit 1 (COI)"
     CDS             18..>635
                     /gene="cytochrome oxidase subunit 1 (COI)"
                     /codon_start=1
                     /transl_table=5
                     /product="cytochrome oxidase subunit 1"
                     /translation="MDLTGLVATSMSLLIRAELGQPGTLLGDDQIYNCLITAHGLLMM
                     FFVVLPILMGGFGNWLVPLMLGAPDMAFPRINNLGFWLIPPAVILLVMSAFIEKGAGT
                     GWTVYPPLASNIAHAGPCIDLAIFALHLSGVSSILASINFITTVMNMRYKGLRLERVP
                     LFVWSVKLTAVLLLLSIPVLAGGLTMLLTDRNLNTSFFDPAGGGDP"
BASE COUNT      166 a    141 c    115 g    213 t
ORIGIN      
        1 aaccctatac tttctaattg gatctgacag gattagtagc cacaagaata aggctcttaa
       61 ttcgagctga acttgggcaa cctgggactc ttctaggaga cgaccaaatt tataattgcc
      121 ttattaccgc ccatgggcta ttaatgatat tttttgtagt tcttcctatt ttaataggag
      181 gatttggaaa ttggctagtt cctttaatac tgggagcccc agacatggct ttccctcgaa
      241 ttaataatct aggattttgg cttatccctc ccgcagtaat tcttctagta atatctgctt
      301 ttattgaaaa aggagctggg acaggatgaa ctgtttatcc ccctctagcc tctaatattg
      361 cccatgcagg accatgcatt gacctagcta tttttgctct tcatttatca ggggtatcct
      421 caattctagc ctctatcaac tttattacaa ccgtaataaa tatacgatat aaaggtcttc
      481 gattagaacg agttcctcta tttgtgtgaa gagtaaaact aactgcggtt cttctccttc
      541 tttctattcc agttcttgcc ggtggactca ctatgctcct tactgaccga aatttaaata
      601 catccttctt tgatcctgca ggaggaggcg accca
//
LOCUS       COI13                    656 bp    DNA     linear   INV 14-AUG-2015
DEFINITION  isolate VK826_S12-59 Cytochrome oxidase subunit I (COI) gene.
ACCESSION   COI13
VERSION
KEYWORDS    .
SOURCE      mitochondrion Seepiophila jonesi
  ORGANISM  Seepiophila jonesi
            Eukaryota; Metazoa; Lophotrochozoa; Annelida; Polychaeta; Palpata;
            Canalipalpata; Sabellida; Siboglinidae; Seepiophila.
REFERENCE   1  (bases 1 to 656)
  AUTHORS   Huang,C., Schaeffer,S.W., Fisher,C.R. and Cowart,D.A.
  TITLE     Population structure of the cold seep tubeworm Seepiophila jonesi
            (Polychaeta, Siboglinidae) in the Gulf of Mexico
  JOURNAL   Unpublished
REFERENCE   2  (bases 1 to 656)
  AUTHORS   Huang,C., Schaeffer,S.W., Fisher,C.R. and Cowart,D.A.
  TITLE     Direct Submission
  JOURNAL   Submitted (14-AUG-2015) Animal Biology, University of Illinois, 515
            Morrill Hall, Urbana, IL 61801, USA
COMMENT     Bankit Comment: ALT EMAIL:dominique.cowart@gmail.com.
            Bankit Comment: TOTAL # OF SEQS:30.
            
            ##Assembly-Data-START##
            Sequencing Technology :: Sanger dideoxy sequencing
            ##Assembly-Data-END##
FEATURES             Location/Qualifiers
     source          1..656
                     /organism="Seepiophila jonesi"
                     /organelle="mitochondrion"
                     /mol_type="genomic DNA"
                     /isolate="VK826-S09-30"
                     /specimen_voucher="S12-59"
                     /db_xref="taxon:151527"
                     /lat_lon="29.16 N 88.01 W"
                     /collection_date="2009"
                     /group="Gulf of Mexico"
     gene            18..>656
                     /gene="cytochrome oxidase subunit 1 (COI)"
     CDS             18..>656
                     /gene="cytochrome oxidase subunit 1 (COI)"
                     /codon_start=1
                     /transl_table=5
                     /product="cytochrome oxidase subunit 1"
                     /translation="MDLTGLVATSMSLLIRAELGQPGTLLGDDQIYNCLITAHGLLMM
                     FFVVLPILMGGFGNWLVPLMLGAPDMAFPRINNLGFWLIPPAVILLVMSAFIEKGAGT
                     GWTVYPPLASNIAHAGPCIDLAIFALHLSGVSSILASINFITTVMNMRYKGLRLERVP
                     LFVWSVKLTAVLLLLSIPVLAGGLTMLLTDRNLNTSFFDPAGGGDPVLYQHLF"
BASE COUNT      173 a    144 c    115 g    224 t
ORIGIN      
        1 aaccctatac tttctaattg gatctgacag gattagtagc cacaagaata aggctcttaa
       61 ttcgagctga acttgggcaa cctgggactc ttctaggaga cgaccaaatt tataattgcc
      121 ttattaccgc ccatgggcta ttaataatat tttttgtagt tcttcctatt ttaataggag
      181 gatttggaaa ttggctagtt cctttaatac tgggagcccc agacatggct ttccctcgaa
      241 ttaataatct aggattttgg cttatccctc ccgcagtaat tcttctagta atatctgctt
      301 ttattgaaaa aggagctggg acaggatgaa ctgtttatcc ccctctagcc tctaatattg
      361 cccatgcagg accatgcatt gacctagcta tttttgctct tcatttatca ggggtatcct
      421 caattctagc ctctatcaac tttattacaa ccgtaataaa tatacgatat aaaggtcttc
      481 gattagaacg agttcctcta tttgtgtgaa gagtaaaact aactgcggtt cttctccttc
      541 tttctattcc agttcttgcc ggtggactca ctatgctcct tactgaccga aatttaaata
      601 catccttctt tgatcctgca ggaggaggcg acccagtttt atatcaacat ctattt
//
LOCUS       COI14                    656 bp    DNA     linear   INV 14-AUG-2015
DEFINITION  isolate VK826_S12-63 Cytochrome oxidase subunit I (COI) gene.
ACCESSION   COI14
VERSION
KEYWORDS    .
SOURCE      mitochondrion Seepiophila jonesi
  ORGANISM  Seepiophila jonesi
            Eukaryota; Metazoa; Lophotrochozoa; Annelida; Polychaeta; Palpata;
            Canalipalpata; Sabellida; Siboglinidae; Seepiophila.
REFERENCE   1  (bases 1 to 656)
  AUTHORS   Huang,C., Schaeffer,S.W., Fisher,C.R. and Cowart,D.A.
  TITLE     Population structure of the cold seep tubeworm Seepiophila jonesi
            (Polychaeta, Siboglinidae) in the Gulf of Mexico
  JOURNAL   Unpublished
REFERENCE   2  (bases 1 to 656)
  AUTHORS   Huang,C., Schaeffer,S.W., Fisher,C.R. and Cowart,D.A.
  TITLE     Direct Submission
  JOURNAL   Submitted (14-AUG-2015) Animal Biology, University of Illinois, 515
            Morrill Hall, Urbana, IL 61801, USA
COMMENT     Bankit Comment: ALT EMAIL:dominique.cowart@gmail.com.
            Bankit Comment: TOTAL # OF SEQS:30.
            
            ##Assembly-Data-START##
            Sequencing Technology :: Sanger dideoxy sequencing
            ##Assembly-Data-END##
FEATURES             Location/Qualifiers
     source          1..656
                     /organism="Seepiophila jonesi"
                     /organelle="mitochondrion"
                     /mol_type="genomic DNA"
                     /isolate="VK826-S09-34"
                     /specimen_voucher="S12-63"
                     /db_xref="taxon:151527"
                     /lat_lon="29.16 N 88.01 W"
                     /collection_date="2009"
                     /group="Gulf of Mexico"
     gene            18..>656
                     /gene="cytochrome oxidase subunit 1 (COI)"
     CDS             18..>656
                     /gene="cytochrome oxidase subunit 1 (COI)"
                     /codon_start=1
                     /transl_table=5
                     /product="cytochrome oxidase subunit 1"
                     /translation="MDLTGLVATSMSLLIRAELGQPGTLLGDDQIYNCLITAHGLLMM
                     FFVVLPILMGGFGNWLVPLMLGAPDMAFPRINNLGFWLIPPAVILLVMSAFIEKGAGT
                     GWTVYPPLASNIAHAGPCIDLAIFALHLSGVSSILASINFITTVMNMRYKGLRLERVP
                     LFVWSVKLTAVLLLLSIPVLAGGLTMLLTDRNLNTSFFDPAGGGDPVLYQHLF"
BASE COUNT      172 a    144 c    116 g    224 t
ORIGIN      
        1 aaccctatac tttctaattg gatctgacag gattagtagc cacaagaata aggctcttaa
       61 ttcgagctga acttgggcaa cctgggactc ttctaggaga cgaccaaatt tataattgcc
      121 ttattaccgc ccatgggcta ttaatgatat tttttgtagt tcttcctatt ttaataggag
      181 gatttggaaa ttggctagtt cctttaatac tgggagcccc agacatggct ttccctcgaa
      241 ttaataatct aggattttgg cttatccctc ccgcagtaat tcttctagta atatctgctt
      301 ttattgaaaa aggagctggg acaggatgaa ctgtttatcc ccctctagcc tctaatattg
      361 cccatgcagg accatgcatt gacctagcta tttttgctct tcatttatca ggggtatcct
      421 caattctagc ctctatcaac tttattacaa ccgtaataaa tatacgatat aaaggtcttc
      481 gattagaacg agttcctcta tttgtgtgaa gagtaaaact aactgcggtt cttctccttc
      541 tttctattcc agttcttgcc ggtggactca ctatgctcct tactgaccga aatttaaata
      601 catccttctt tgatcctgca ggaggaggcg acccagtttt atatcaacat ctattt
//
LOCUS       COI15                    656 bp    DNA     linear   INV 14-AUG-2015
DEFINITION  isolate VK826_S12-65 Cytochrome oxidase subunit I (COI) gene.
ACCESSION   COI15
VERSION
KEYWORDS    .
SOURCE      mitochondrion Seepiophila jonesi
  ORGANISM  Seepiophila jonesi
            Eukaryota; Metazoa; Lophotrochozoa; Annelida; Polychaeta; Palpata;
            Canalipalpata; Sabellida; Siboglinidae; Seepiophila.
REFERENCE   1  (bases 1 to 656)
  AUTHORS   Huang,C., Schaeffer,S.W., Fisher,C.R. and Cowart,D.A.
  TITLE     Population structure of the cold seep tubeworm Seepiophila jonesi
            (Polychaeta, Siboglinidae) in the Gulf of Mexico
  JOURNAL   Unpublished
REFERENCE   2  (bases 1 to 656)
  AUTHORS   Huang,C., Schaeffer,S.W., Fisher,C.R. and Cowart,D.A.
  TITLE     Direct Submission
  JOURNAL   Submitted (14-AUG-2015) Animal Biology, University of Illinois, 515
            Morrill Hall, Urbana, IL 61801, USA
COMMENT     Bankit Comment: ALT EMAIL:dominique.cowart@gmail.com.
            Bankit Comment: TOTAL # OF SEQS:30.
            
            ##Assembly-Data-START##
            Sequencing Technology :: Sanger dideoxy sequencing
            ##Assembly-Data-END##
FEATURES             Location/Qualifiers
     source          1..656
                     /organism="Seepiophila jonesi"
                     /organelle="mitochondrion"
                     /mol_type="genomic DNA"
                     /isolate="VK826-S09-36"
                     /specimen_voucher="S12-65"
                     /db_xref="taxon:151527"
                     /lat_lon="29.16 N 88.01 W"
                     /collection_date="2009"
                     /group="Gulf of Mexico"
     gene            18..>656
                     /gene="cytochrome oxidase subunit 1 (COI)"
     CDS             18..>656
                     /gene="cytochrome oxidase subunit 1 (COI)"
                     /codon_start=1
                     /transl_table=5
                     /product="cytochrome oxidase subunit 1"
                     /translation="MDLTGLVATSMSLLIRAELGQPGTLLGDDQIYNCLITAHGLLMM
                     FFVVLPILMGGFGNWLVPLMLGAPDMAFPRINNLGFWLIPPAVILLVMSAFIEKGAGT
                     GWTVYPPLASNIAHAGPCIDLAIFALHLSGVSSILASINFITTVMNMRYKGLRLERVP
                     LFVWSVKLTAVLLLLSIPVLAGGLTMLLTDRNLNTSFFDPAGGGDPVLYQHLF"
BASE COUNT      173 a    144 c    115 g    224 t
ORIGIN      
        1 aaccctatac tttctaattg gatctgacag gattagtagc cacaagaata aggctcttaa
       61 ttcgagctga acttgggcaa cctgggactc ttctaggaga cgaccaaatt tataattgcc
      121 ttattaccgc ccatgggcta ttaatgatat tttttgtagt tcttcctatt ttaataggag
      181 gatttggaaa ttggctagtt cctttaatac taggagcccc agacatggct ttccctcgaa
      241 ttaataatct aggattttgg cttatccctc ccgcagtaat tcttctagta atatctgctt
      301 ttattgaaaa aggagctggg acaggatgaa ctgtttatcc ccctctagcc tctaatattg
      361 cccatgcagg accatgcatt gacctagcta tttttgctct tcatttatca ggggtatcct
      421 caattctagc ctctatcaac tttattacaa ccgtaataaa tatacgatat aaaggtcttc
      481 gattagaacg agttcctcta tttgtgtgaa gagtaaaact aactgcggtt cttctccttc
      541 tttctattcc agttcttgcc ggtggactca ctatgctcct tactgaccga aatttaaata
      601 catccttctt tgatcctgca ggaggaggcg acccagtttt atatcaacat ctattt
//
LOCUS       COI16                    656 bp    DNA     linear   INV 14-AUG-2015
DEFINITION  isolate VK826_S12-67 Cytochrome oxidase subunit I (COI) gene.
ACCESSION   COI16
VERSION
KEYWORDS    .
SOURCE      mitochondrion Seepiophila jonesi
  ORGANISM  Seepiophila jonesi
            Eukaryota; Metazoa; Lophotrochozoa; Annelida; Polychaeta; Palpata;
            Canalipalpata; Sabellida; Siboglinidae; Seepiophila.
REFERENCE   1  (bases 1 to 656)
  AUTHORS   Huang,C., Schaeffer,S.W., Fisher,C.R. and Cowart,D.A.
  TITLE     Population structure of the cold seep tubeworm Seepiophila jonesi
            (Polychaeta, Siboglinidae) in the Gulf of Mexico
  JOURNAL   Unpublished
REFERENCE   2  (bases 1 to 656)
  AUTHORS   Huang,C., Schaeffer,S.W., Fisher,C.R. and Cowart,D.A.
  TITLE     Direct Submission
  JOURNAL   Submitted (14-AUG-2015) Animal Biology, University of Illinois, 515
            Morrill Hall, Urbana, IL 61801, USA
COMMENT     Bankit Comment: ALT EMAIL:dominique.cowart@gmail.com.
            Bankit Comment: TOTAL # OF SEQS:30.
            
            ##Assembly-Data-START##
            Sequencing Technology :: Sanger dideoxy sequencing
            ##Assembly-Data-END##
FEATURES             Location/Qualifiers
     source          1..656
                     /organism="Seepiophila jonesi"
                     /organelle="mitochondrion"
                     /mol_type="genomic DNA"
                     /isolate="VK826-S09-39"
                     /specimen_voucher="S12-67"
                     /db_xref="taxon:151527"
                     /lat_lon="29.16 N 88.01 W"
                     /collection_date="2009"
                     /group="Gulf of Mexico"
     gene            18..>656
                     /gene="cytochrome oxidase subunit 1 (COI)"
     CDS             18..>656
                     /gene="cytochrome oxidase subunit 1 (COI)"
                     /codon_start=1
                     /transl_table=5
                     /product="cytochrome oxidase subunit 1"
                     /translation="MDLTGLVATSMSLLIRAELGQPGTLLGDDQIYNCLITAHGLLMM
                     FFVVLPILMGGFGNWLVPLMLGAPDMAFPRINNLGFWLIPPAVILLVMSAFIEKGAGT
                     GWTVYPPLASNIAHAGPCIDLAIFALHLSGVSSILASINFITTVMNMRYKGLRLERVP
                     LFVWSVKLTAVLLLLSIPVLAGGLTMLLTDRNLNTSFFDPAGGGDPVLYQHLF"
BASE COUNT      172 a    144 c    116 g    224 t
ORIGIN      
        1 aaccctatac tttctaattg gatctgacag gattagtagc cacaagaata aggctcttaa
       61 ttcgagctga acttgggcaa cctgggactc ttctaggaga cgaccaaatt tataattgcc
      121 ttattaccgc ccatgggcta ttaatgatat tttttgtagt tcttcctatt ttaataggag
      181 gatttggaaa ttggctagtt cctttaatac tgggagcccc agacatggct ttccctcgaa
      241 ttaataatct aggattttgg cttatccctc ccgcagtaat tcttctagta atatctgctt
      301 ttattgaaaa aggagctggg acaggatgaa ctgtttatcc ccctctagcc tctaatattg
      361 cccatgcagg accatgcatt gacctagcta tttttgctct tcatttatca ggggtatcct
      421 caattctagc ctctatcaac tttattacaa ccgtaataaa tatacgatat aaaggtcttc
      481 gattagaacg agttcctcta tttgtgtgaa gagtaaaact aactgcggtt cttctccttc
      541 tttctattcc agttcttgcc ggtggactca ctatgctcct tactgaccga aatttaaata
      601 catccttctt tgatcctgca ggaggaggcg acccagtttt atatcaacat ctattt
//
LOCUS       COI17                    656 bp    DNA     linear   INV 14-AUG-2015
DEFINITION  isolate VK826_S12-68 Cytochrome oxidase subunit I (COI) gene.
ACCESSION   COI17
VERSION
KEYWORDS    .
SOURCE      mitochondrion Seepiophila jonesi
  ORGANISM  Seepiophila jonesi
            Eukaryota; Metazoa; Lophotrochozoa; Annelida; Polychaeta; Palpata;
            Canalipalpata; Sabellida; Siboglinidae; Seepiophila.
REFERENCE   1  (bases 1 to 656)
  AUTHORS   Huang,C., Schaeffer,S.W., Fisher,C.R. and Cowart,D.A.
  TITLE     Population structure of the cold seep tubeworm Seepiophila jonesi
            (Polychaeta, Siboglinidae) in the Gulf of Mexico
  JOURNAL   Unpublished
REFERENCE   2  (bases 1 to 656)
  AUTHORS   Huang,C., Schaeffer,S.W., Fisher,C.R. and Cowart,D.A.
  TITLE     Direct Submission
  JOURNAL   Submitted (14-AUG-2015) Animal Biology, University of Illinois, 515
            Morrill Hall, Urbana, IL 61801, USA
COMMENT     Bankit Comment: ALT EMAIL:dominique.cowart@gmail.com.
            Bankit Comment: TOTAL # OF SEQS:30.
            
            ##Assembly-Data-START##
            Sequencing Technology :: Sanger dideoxy sequencing
            ##Assembly-Data-END##
FEATURES             Location/Qualifiers
     source          1..656
                     /organism="Seepiophila jonesi"
                     /organelle="mitochondrion"
                     /mol_type="genomic DNA"
                     /isolate="VK826-S09-40"
                     /specimen_voucher="S12-68"
                     /db_xref="taxon:151527"
                     /lat_lon="29.16 N 88.01 W"
                     /collection_date="2009"
                     /group="Gulf of Mexico"
     gene            18..>656
                     /gene="cytochrome oxidase subunit 1 (COI)"
     CDS             18..>656
                     /gene="cytochrome oxidase subunit 1 (COI)"
                     /codon_start=1
                     /transl_table=5
                     /product="cytochrome oxidase subunit 1"
                     /translation="MDLTGLVATSMSLLIRAELGQPGTLLGDDQIYNCLITAHGLLMM
                     FFVVLPILMGGFGNWLVPLMLGAPDMAFPRINNLGFWLIPPAVILLVMSAFIEKGAGT
                     GWTVYPPLASNIAHAGPCIDLAIFALHLSGVSSILASINFITTVMNMRYKGLRLERVP
                     LFVWSVKLTAVLLLLSIPVLAGGLTMLLTDRNLNTSFFDPAGGGDPVLYQHLF"
BASE COUNT      173 a    145 c    115 g    223 t
ORIGIN      
        1 aaccctatac tttctaattg gatctgacag gattagtagc cacaagaata aggctcttaa
       61 ttcgagctga acttgggcaa cctgggactc ttctaggaga cgaccaaatt tataactgcc
      121 ttattaccgc ccatgggcta ttaatgatat tttttgtagt tcttcctatt ttaataggag
      181 gatttggaaa ttggctagtt cctttaatac tgggagcccc agacatggct ttccctcgaa
      241 ttaataatct aggattttgg cttatccctc ccgcagtaat tcttctagta atatctgctt
      301 ttattgaaaa aggagctggg acaggatgaa ctgtttatcc ccctctagcc tctaatattg
      361 cccatgcagg accatgcatt gacctagcta tttttgctct tcatttatca ggggtatcct
      421 caattctagc ctctatcaac tttattacaa ccgtaataaa tatacgatat aaaggtcttc
      481 gattagaacg agttcctcta tttgtatgaa gagtaaaact aactgcggtt cttctccttc
      541 tttctattcc agttcttgcc ggtggactca ctatgctcct tactgaccga aatttaaata
      601 catccttctt tgatcctgca ggaggaggcg acccagtttt atatcaacat ctattt
//
LOCUS       COI18                    656 bp    DNA     linear   INV 14-AUG-2015
DEFINITION  isolate VK826_S12-71 Cytochrome oxidase subunit I (COI) gene.
ACCESSION   COI18
VERSION
KEYWORDS    .
SOURCE      mitochondrion Seepiophila jonesi
  ORGANISM  Seepiophila jonesi
            Eukaryota; Metazoa; Lophotrochozoa; Annelida; Polychaeta; Palpata;
            Canalipalpata; Sabellida; Siboglinidae; Seepiophila.
REFERENCE   1  (bases 1 to 656)
  AUTHORS   Huang,C., Schaeffer,S.W., Fisher,C.R. and Cowart,D.A.
  TITLE     Population structure of the cold seep tubeworm Seepiophila jonesi
            (Polychaeta, Siboglinidae) in the Gulf of Mexico
  JOURNAL   Unpublished
REFERENCE   2  (bases 1 to 656)
  AUTHORS   Huang,C., Schaeffer,S.W., Fisher,C.R. and Cowart,D.A.
  TITLE     Direct Submission
  JOURNAL   Submitted (14-AUG-2015) Animal Biology, University of Illinois, 515
            Morrill Hall, Urbana, IL 61801, USA
COMMENT     Bankit Comment: ALT EMAIL:dominique.cowart@gmail.com.
            Bankit Comment: TOTAL # OF SEQS:30.
            
            ##Assembly-Data-START##
            Sequencing Technology :: Sanger dideoxy sequencing
            ##Assembly-Data-END##
FEATURES             Location/Qualifiers
     source          1..656
                     /organism="Seepiophila jonesi"
                     /organelle="mitochondrion"
                     /mol_type="genomic DNA"
                     /isolate="MC751-S09-134"
                     /specimen_voucher="S12-71"
                     /db_xref="taxon:151527"
                     /lat_lon="28.19 N 89.79 W"
                     /collection_date="2009"
                     /group="Gulf of Mexico"
     gene            18..>656
                     /gene="cytochrome oxidase subunit 1 (COI)"
     CDS             18..>656
                     /gene="cytochrome oxidase subunit 1 (COI)"
                     /codon_start=1
                     /transl_table=5
                     /product="cytochrome oxidase subunit 1"
                     /translation="MDLTGLVATSMSLLIRAELGQPGTLLGDDQIYNCLITAHGLLMM
                     FFVVLPILMGGFGNWLVPLMLGAPDMAFPRINNLGFWLIPPAVILLVMSAFIEKGAGT
                     GWTVYPPLASNIAHAGPCIDLAIFALHLSGVSSILASINFITTVMNMRYKGLRLERVP
                     LFVWSVKLTAVLLLLSIPVLAGGLTMLLTDRNLNTSFFDPAGGGDPVLYQHLF"
BASE COUNT      172 a    144 c    116 g    224 t
ORIGIN      
        1 aaccctatac tttctaattg gatctgacag gattagtagc cacaagaata aggctcttaa
       61 ttcgagctga acttgggcaa cctgggactc ttctaggaga cgaccaaatt tataattgcc
      121 ttattaccgc ccatgggcta ttaatgatat tttttgtagt tcttcctatt ttaataggag
      181 gatttggaaa ttggctagtt cctttaatac tgggagcccc agacatggct ttccctcgaa
      241 ttaataatct aggattttgg cttatccctc ccgcagtaat tcttctagta atatctgctt
      301 ttattgaaaa aggagctggg acaggatgaa ctgtttatcc ccctctagcc tctaatattg
      361 cccatgcagg accatgcatt gacctagcta tttttgctct tcatttatca ggggtatcct
      421 caattctagc ctctatcaac tttattacaa ccgtaataaa tatacgatat aaaggtcttc
      481 gattagaacg agttcctcta tttgtgtgaa gagtaaaact aactgcggtt cttctccttc
      541 tttctattcc agttcttgcc ggtggactca ctatgctcct tactgaccga aatttaaata
      601 catccttctt tgatcctgca ggaggaggcg acccagtttt atatcaacat ctattt
//
LOCUS       COI19                    656 bp    DNA     linear   INV 14-AUG-2015
DEFINITION  isolate MC751_S12-72 Cytochrome oxidase subunit I (COI) gene.
ACCESSION   COI19
VERSION
KEYWORDS    .
SOURCE      mitochondrion Seepiophila jonesi
  ORGANISM  Seepiophila jonesi
            Eukaryota; Metazoa; Lophotrochozoa; Annelida; Polychaeta; Palpata;
            Canalipalpata; Sabellida; Siboglinidae; Seepiophila.
REFERENCE   1  (bases 1 to 656)
  AUTHORS   Huang,C., Schaeffer,S.W., Fisher,C.R. and Cowart,D.A.
  TITLE     Population structure of the cold seep tubeworm Seepiophila jonesi
            (Polychaeta, Siboglinidae) in the Gulf of Mexico
  JOURNAL   Unpublished
REFERENCE   2  (bases 1 to 656)
  AUTHORS   Huang,C., Schaeffer,S.W., Fisher,C.R. and Cowart,D.A.
  TITLE     Direct Submission
  JOURNAL   Submitted (14-AUG-2015) Animal Biology, University of Illinois, 515
            Morrill Hall, Urbana, IL 61801, USA
COMMENT     Bankit Comment: ALT EMAIL:dominique.cowart@gmail.com.
            Bankit Comment: TOTAL # OF SEQS:30.
            
            ##Assembly-Data-START##
            Sequencing Technology :: Sanger dideoxy sequencing
            ##Assembly-Data-END##
FEATURES             Location/Qualifiers
     source          1..656
                     /organism="Seepiophila jonesi"
                     /organelle="mitochondrion"
                     /mol_type="genomic DNA"
                     /isolate="MC751-S09-135"
                     /specimen_voucher="S12-72"
                     /db_xref="taxon:151527"
                     /lat_lon="28.19 N 89.79 W"
                     /collection_date="2009"
                     /group="Gulf of Mexico"
     gene            18..>656
                     /gene="cytochrome oxidase subunit 1 (COI)"
     CDS             18..>656
                     /gene="cytochrome oxidase subunit 1 (COI)"
                     /codon_start=1
                     /transl_table=5
                     /product="cytochrome oxidase subunit 1"
                     /translation="MDLTGLVATSMSLLIRAELGQPGTLLGDDQIYNCLITAHGLLMM
                     FFVVLPILMGGFGNWLVPLMLGAPDMAFPRINNLGFWLIPPAVILLVMSAFIEKGAGT
                     GWTVYPPLASNIAHAGPCIDLAIFALHLSGVSSILASINFITTVMNMRYKGLRLERVP
                     LFVWSVKLTAVLLLLSIPVLAGGLTMLLTDRNLNTSFFDPAGGGDPVLYQHLF"
BASE COUNT      172 a    144 c    116 g    224 t
ORIGIN      
        1 aaccctatac tttctaattg gatctgacag gattagtagc cacaagaata aggctcttaa
       61 ttcgagctga acttgggcaa cctgggactc ttctaggaga cgaccaaatt tataattgcc
      121 ttattaccgc ccatgggcta ttaatgatat tttttgtagt tcttcctatt ttaataggag
      181 gatttggaaa ttggctagtt cctttaatac tgggagcccc agacatggct ttccctcgaa
      241 ttaataatct aggattttgg cttatccctc ccgcagtaat tcttctagta atatctgctt
      301 ttattgaaaa aggagctggg acaggatgaa ctgtttatcc ccctctagcc tctaatattg
      361 cccatgcagg accatgcatt gacctagcta tttttgctct tcatttatca ggggtatcct
      421 caattctagc ctctatcaac tttattacaa ccgtaataaa tatacgatat aaaggtcttc
      481 gattagaacg agttcctcta tttgtgtgaa gagtaaaact aactgcggtt cttctccttc
      541 tttctattcc agttcttgcc ggtggactca ctatgctcct tactgaccga aatttaaata
      601 catccttctt tgatcctgca ggaggaggcg acccagtttt atatcaacat ctattt
//
LOCUS       COI20                    656 bp    DNA     linear   INV 14-AUG-2015
DEFINITION  isolate MC751_S12-73 Cytochrome oxidase subunit I (COI) gene.
ACCESSION   COI20
VERSION
KEYWORDS    .
SOURCE      mitochondrion Seepiophila jonesi
  ORGANISM  Seepiophila jonesi
            Eukaryota; Metazoa; Lophotrochozoa; Annelida; Polychaeta; Palpata;
            Canalipalpata; Sabellida; Siboglinidae; Seepiophila.
REFERENCE   1  (bases 1 to 656)
  AUTHORS   Huang,C., Schaeffer,S.W., Fisher,C.R. and Cowart,D.A.
  TITLE     Population structure of the cold seep tubeworm Seepiophila jonesi
            (Polychaeta, Siboglinidae) in the Gulf of Mexico
  JOURNAL   Unpublished
REFERENCE   2  (bases 1 to 656)
  AUTHORS   Huang,C., Schaeffer,S.W., Fisher,C.R. and Cowart,D.A.
  TITLE     Direct Submission
  JOURNAL   Submitted (14-AUG-2015) Animal Biology, University of Illinois, 515
            Morrill Hall, Urbana, IL 61801, USA
COMMENT     Bankit Comment: ALT EMAIL:dominique.cowart@gmail.com.
            Bankit Comment: TOTAL # OF SEQS:30.
            
            ##Assembly-Data-START##
            Sequencing Technology :: Sanger dideoxy sequencing
            ##Assembly-Data-END##
FEATURES             Location/Qualifiers
     source          1..656
                     /organism="Seepiophila jonesi"
                     /organelle="mitochondrion"
                     /mol_type="genomic DNA"
                     /isolate="MC751-S09-136"
                     /specimen_voucher="S12-73"
                     /db_xref="taxon:151527"
                     /lat_lon="28.19 N 89.79 W"
                     /collection_date="2009"
                     /group="Gulf of Mexico"
     gene            18..>656
                     /gene="cytochrome oxidase subunit 1 (COI)"
     CDS             18..>656
                     /gene="cytochrome oxidase subunit 1 (COI)"
                     /codon_start=1
                     /transl_table=5
                     /product="cytochrome oxidase subunit 1"
                     /translation="MDLTGLVATSMSLLIRAELGQPGTLLGDDQIYNCLITAHGLLMM
                     FFVVLPILMGGFGNWLVPLMLGAPDMAFPRINNLGFWLIPPAVILLVMSAFIEKGAGT
                     GWTVYPPLASNIAHAGPCIDLAIFALHLSGVSSILASINFITTVMNMRYKGLRLERVP
                     LFVWSVKLTAVLLLLSIPVLAGGLTMLLTDRNLNTSFFDPAGGGDPVLYQHLF"
BASE COUNT      171 a    144 c    117 g    224 t
ORIGIN      
        1 aaccctatac tttctaattg gatctgacag gattagtagc cacaagaata aggctcttaa
       61 ttcgagctga acttgggcaa cctgggactc ttctaggaga cgaccaaatt tataattgcc
      121 ttattaccgc ccatgggcta ttaatgatat tttttgtagt tcttcctatt ttaataggag
      181 gatttggaaa ttggctagtt cctttaatac tgggagcccc agacatggct ttccctcgaa
      241 ttaataatct aggattttgg cttatccctc ccgcagtaat tcttctagta atatctgctt
      301 ttattgaaaa aggagctggg acaggatgaa ctgtttatcc ccctctagcc tctaatattg
      361 cccatgcagg accatgcatt gacctagcta tttttgctct tcatttatca ggggtatcct
      421 caattctagc ctctatcaac tttattacaa ccgtaataaa tatacgatat aaaggtcttc
      481 gattagaacg agttcctcta tttgtgtgaa gagtaaaact aactgcggtt cttctccttc
      541 tttctattcc agttcttgcc ggtgggctca ctatgctcct tactgaccga aatttaaata
      601 catccttctt tgatcctgca ggaggaggcg acccagtttt atatcaacat ctattt
//
LOCUS       COI21                    656 bp    DNA     linear   INV 14-AUG-2015
DEFINITION  isolate MC751_S12-74 Cytochrome oxidase subunit I (COI) gene.
ACCESSION   COI21
VERSION
KEYWORDS    .
SOURCE      mitochondrion Seepiophila jonesi
  ORGANISM  Seepiophila jonesi
            Eukaryota; Metazoa; Lophotrochozoa; Annelida; Polychaeta; Palpata;
            Canalipalpata; Sabellida; Siboglinidae; Seepiophila.
REFERENCE   1  (bases 1 to 656)
  AUTHORS   Huang,C., Schaeffer,S.W., Fisher,C.R. and Cowart,D.A.
  TITLE     Population structure of the cold seep tubeworm Seepiophila jonesi
            (Polychaeta, Siboglinidae) in the Gulf of Mexico
  JOURNAL   Unpublished
REFERENCE   2  (bases 1 to 656)
  AUTHORS   Huang,C., Schaeffer,S.W., Fisher,C.R. and Cowart,D.A.
  TITLE     Direct Submission
  JOURNAL   Submitted (14-AUG-2015) Animal Biology, University of Illinois, 515
            Morrill Hall, Urbana, IL 61801, USA
COMMENT     Bankit Comment: ALT EMAIL:dominique.cowart@gmail.com.
            Bankit Comment: TOTAL # OF SEQS:30.
            
            ##Assembly-Data-START##
            Sequencing Technology :: Sanger dideoxy sequencing
            ##Assembly-Data-END##
FEATURES             Location/Qualifiers
     source          1..656
                     /organism="Seepiophila jonesi"
                     /organelle="mitochondrion"
                     /mol_type="genomic DNA"
                     /isolate="MC751-S09-137"
                     /specimen_voucher="S12-74"
                     /db_xref="taxon:151527"
                     /lat_lon="28.19 N 89.79 W"
                     /collection_date="2009"
                     /group="Gulf of Mexico"
     gene            18..>656
                     /gene="cytochrome oxidase subunit 1 (COI)"
     CDS             18..>656
                     /gene="cytochrome oxidase subunit 1 (COI)"
                     /codon_start=1
                     /transl_table=5
                     /product="cytochrome oxidase subunit 1"
                     /translation="MDLTGLVATSMSLLIRAELGQPGTLLGDDQIYNCLITAHGLLMM
                     FFVVLPILMGGFGNWLVPLMLGAPDMAFPRINNLGFWLIPPAVILLVMSAFIEKGAGT
                     GWTVYPPLASNIAHAGPCIDLAIFALHLSGVSSILASINFITTVMNMRYKGLRLERVP
                     LFVWSVKLTAVLLLLSIPVLAGGLTMLLTDRNLNTSFFDPAGGGDPVLYQHLF"
BASE COUNT      172 a    144 c    116 g    224 t
ORIGIN      
        1 aaccctatac tttctaattg gatctgacag gattagtagc cacaagaata aggctcttaa
       61 ttcgagctga acttgggcaa cctgggactc ttctaggaga cgaccaaatt tataattgcc
      121 ttattaccgc ccatgggcta ttaatgatat tttttgtagt tcttcctatt ttaataggag
      181 gatttggaaa ttggctagtt cctttaatac tgggagcccc agacatggct ttccctcgaa
      241 ttaataatct aggattttgg cttatccctc ccgcagtaat tcttctagta atatctgctt
      301 ttattgaaaa aggagctggg acaggatgaa ctgtttatcc ccctctagcc tctaatattg
      361 cccatgcagg accatgcatt gacctagcta tttttgctct tcatttatca ggggtatcct
      421 caattctagc ctctatcaac tttattacaa ccgtaataaa tatacgatat aaaggtcttc
      481 gattagaacg agttcctcta tttgtgtgaa gagtaaaact aactgcggtt cttctccttc
      541 tttctattcc agttcttgcc ggtggactca ctatgctcct tactgaccga aatttaaata
      601 catccttctt tgatcctgca ggaggaggcg acccagtttt atatcaacat ctattt
//
LOCUS       COI22                    656 bp    DNA     linear   INV 14-AUG-2015
DEFINITION  isolate MC751_S12-75 Cytochrome oxidase subunit I (COI) gene.
ACCESSION   COI22
VERSION
KEYWORDS    .
SOURCE      mitochondrion Seepiophila jonesi
  ORGANISM  Seepiophila jonesi
            Eukaryota; Metazoa; Lophotrochozoa; Annelida; Polychaeta; Palpata;
            Canalipalpata; Sabellida; Siboglinidae; Seepiophila.
REFERENCE   1  (bases 1 to 656)
  AUTHORS   Huang,C., Schaeffer,S.W., Fisher,C.R. and Cowart,D.A.
  TITLE     Population structure of the cold seep tubeworm Seepiophila jonesi
            (Polychaeta, Siboglinidae) in the Gulf of Mexico
  JOURNAL   Unpublished
REFERENCE   2  (bases 1 to 656)
  AUTHORS   Huang,C., Schaeffer,S.W., Fisher,C.R. and Cowart,D.A.
  TITLE     Direct Submission
  JOURNAL   Submitted (14-AUG-2015) Animal Biology, University of Illinois, 515
            Morrill Hall, Urbana, IL 61801, USA
COMMENT     Bankit Comment: ALT EMAIL:dominique.cowart@gmail.com.
            Bankit Comment: TOTAL # OF SEQS:30.
            
            ##Assembly-Data-START##
            Sequencing Technology :: Sanger dideoxy sequencing
            ##Assembly-Data-END##
FEATURES             Location/Qualifiers
     source          1..656
                     /organism="Seepiophila jonesi"
                     /organelle="mitochondrion"
                     /mol_type="genomic DNA"
                     /isolate="MC751-S09-138"
                     /specimen_voucher="S12-75"
                     /db_xref="taxon:151527"
                     /lat_lon="28.19 N 89.79 W"
                     /collection_date="2009"
                     /group="Gulf of Mexico"
     gene            18..>656
                     /gene="cytochrome oxidase subunit 1 (COI)"
     CDS             18..>656
                     /gene="cytochrome oxidase subunit 1 (COI)"
                     /codon_start=1
                     /transl_table=5
                     /product="cytochrome oxidase subunit 1"
                     /translation="MDLTGLVATSMSLLIRAELGQPGTLLGDDQIYNCLITAHGLLMM
                     FFVVLPILMGGFGNWLVPLMLGAPDMAFPRINNLGFWLIPPAVILLVMSAFIEKGAGT
                     GWTVYPPLASNIAHAGPCIDLAIFALHLSGVSSILASINFITTVMNMRYKGLRLERVP
                     LFVWSVKLTAVLLLLSIPVLAGGLTMLLTDRNLNTSFFDPAGGGDPVLYQHLF"
BASE COUNT      171 a    144 c    117 g    224 t
ORIGIN      
        1 aaccctatac tttctaattg gatctgacag gattagtagc cacaagaata aggctcttaa
       61 ttcgagctga acttgggcaa cctgggactc ttctaggaga cgaccaaatt tataattgcc
      121 ttattaccgc ccatgggcta ttaatgatat tttttgtagt tcttcctatt ttaataggag
      181 gatttggaaa ttggctagtt cctttaatac tgggagcccc agacatggct ttccctcgaa
      241 ttaataatct aggattttgg cttatccctc ccgcagtaat tcttctagta atatctgctt
      301 ttattgaaaa aggagctggg acaggatgaa ctgtttatcc ccctctagcc tctaatattg
      361 cccatgcagg accatgcatt gacctagcta tttttgctct tcatttatca ggggtgtcct
      421 caattctagc ctctatcaac tttattacaa ccgtaataaa tatacgatat aaaggtcttc
      481 gattagaacg agttcctcta tttgtgtgaa gagtaaaact aactgcggtt cttctccttc
      541 tttctattcc agttcttgcc ggtggactca ctatgctcct tactgaccga aatttaaata
      601 catccttctt tgatcctgca ggaggaggcg acccagtttt atatcaacat ctattt
//
LOCUS       COI23                    656 bp    DNA     linear   INV 14-AUG-2015
DEFINITION  isolate MC751_S12-76 Cytochrome oxidase subunit I (COI) gene.
ACCESSION   COI23
VERSION
KEYWORDS    .
SOURCE      mitochondrion Seepiophila jonesi
  ORGANISM  Seepiophila jonesi
            Eukaryota; Metazoa; Lophotrochozoa; Annelida; Polychaeta; Palpata;
            Canalipalpata; Sabellida; Siboglinidae; Seepiophila.
REFERENCE   1  (bases 1 to 656)
  AUTHORS   Huang,C., Schaeffer,S.W., Fisher,C.R. and Cowart,D.A.
  TITLE     Population structure of the cold seep tubeworm Seepiophila jonesi
            (Polychaeta, Siboglinidae) in the Gulf of Mexico
  JOURNAL   Unpublished
REFERENCE   2  (bases 1 to 656)
  AUTHORS   Huang,C., Schaeffer,S.W., Fisher,C.R. and Cowart,D.A.
  TITLE     Direct Submission
  JOURNAL   Submitted (14-AUG-2015) Animal Biology, University of Illinois, 515
            Morrill Hall, Urbana, IL 61801, USA
COMMENT     Bankit Comment: ALT EMAIL:dominique.cowart@gmail.com.
            Bankit Comment: TOTAL # OF SEQS:30.
            
            ##Assembly-Data-START##
            Sequencing Technology :: Sanger dideoxy sequencing
            ##Assembly-Data-END##
FEATURES             Location/Qualifiers
     source          1..656
                     /organism="Seepiophila jonesi"
                     /organelle="mitochondrion"
                     /mol_type="genomic DNA"
                     /isolate="MC751-S09-139"
                     /specimen_voucher="S12-76"
                     /db_xref="taxon:151527"
                     /lat_lon="28.19 N 89.79 W"
                     /collection_date="2009"
                     /group="Gulf of Mexico"
     gene            18..>656
                     /gene="cytochrome oxidase subunit 1 (COI)"
     CDS             18..>656
                     /gene="cytochrome oxidase subunit 1 (COI)"
                     /codon_start=1
                     /transl_table=5
                     /product="cytochrome oxidase subunit 1"
                     /translation="MDLTGLVATSMSLLIRAELGQPGTLLGDDQIYNCLITAHGLLMM
                     FFVVLPILMGGFGNWLVPLMLGAPDMAFPRINNLGFWLIPPAVILLVMSAFIEKGAGT
                     GWTVYPPLASNIAHAGPCIDLAIFALHLSGVSSILASINFITTVMNMRYKGLRLERVP
                     LFVWSVKLTAVLLLLSIPVLAGGLTMLLTDRNLNTSFFDPAGGGDPVLYQHLF"
BASE COUNT      172 a    144 c    116 g    224 t
ORIGIN      
        1 aaccctatac tttctaattg gatctgacag gattagtagc cacaagaata aggctcttaa
       61 ttcgagctga acttgggcaa cctgggactc ttctaggaga cgaccaaatt tataattgcc
      121 ttattaccgc ccatgggcta ttaatgatat tttttgtagt tcttcctatt ttaataggag
      181 gatttggaaa ttggctagtt cctttaatac tgggagcccc agacatggct ttccctcgaa
      241 ttaataatct aggattttgg cttatccctc ccgcagtaat tcttctagta atatctgctt
      301 ttattgaaaa aggagctggg acaggatgaa ctgtttatcc ccctctagcc tctaatattg
      361 cccatgcagg accatgcatt gacctagcta tttttgctct tcatttatca ggggtatcct
      421 caattctagc ctctatcaac tttattacaa ccgtaataaa tatacgatat aaaggtcttc
      481 gattagaacg agttcctcta tttgtgtgaa gagtaaaact aactgcggtt cttctccttc
      541 tttctattcc agttcttgcc ggtggactca ctatgctcct tactgaccga aatttaaata
      601 catccttctt tgatcctgca ggaggaggcg acccagtttt atatcaacat ctattt
//
LOCUS       COI24                    656 bp    DNA     linear   INV 14-AUG-2015
DEFINITION  isolate MC751_S12-77 Cytochrome oxidase subunit I (COI) gene.
ACCESSION   COI24
VERSION
KEYWORDS    .
SOURCE      mitochondrion Seepiophila jonesi
  ORGANISM  Seepiophila jonesi
            Eukaryota; Metazoa; Lophotrochozoa; Annelida; Polychaeta; Palpata;
            Canalipalpata; Sabellida; Siboglinidae; Seepiophila.
REFERENCE   1  (bases 1 to 656)
  AUTHORS   Huang,C., Schaeffer,S.W., Fisher,C.R. and Cowart,D.A.
  TITLE     Population structure of the cold seep tubeworm Seepiophila jonesi
            (Polychaeta, Siboglinidae) in the Gulf of Mexico
  JOURNAL   Unpublished
REFERENCE   2  (bases 1 to 656)
  AUTHORS   Huang,C., Schaeffer,S.W., Fisher,C.R. and Cowart,D.A.
  TITLE     Direct Submission
  JOURNAL   Submitted (14-AUG-2015) Animal Biology, University of Illinois, 515
            Morrill Hall, Urbana, IL 61801, USA
COMMENT     Bankit Comment: ALT EMAIL:dominique.cowart@gmail.com.
            Bankit Comment: TOTAL # OF SEQS:30.
            
            ##Assembly-Data-START##
            Sequencing Technology :: Sanger dideoxy sequencing
            ##Assembly-Data-END##
FEATURES             Location/Qualifiers
     source          1..656
                     /organism="Seepiophila jonesi"
                     /organelle="mitochondrion"
                     /mol_type="genomic DNA"
                     /isolate="MC751-S09-140"
                     /specimen_voucher="S12-77"
                     /db_xref="taxon:151527"
                     /lat_lon="28.19 N 89.79 W"
                     /collection_date="2009"
                     /group="Gulf of Mexico"
     gene            18..>656
                     /gene="cytochrome oxidase subunit 1 (COI)"
     CDS             18..>656
                     /gene="cytochrome oxidase subunit 1 (COI)"
                     /codon_start=1
                     /transl_table=5
                     /product="cytochrome oxidase subunit 1"
                     /translation="MDLTGLVATSMSLLIRAELGQPGTLLGDDQIYNCLITAHGLLMM
                     FFVVLPILMGGFGNWLVPLMLGAPDMAFPRINNLGFWLIPPAVILLVMSAFIEKGAGT
                     GWTVYPPLASNIAHAGPCIDLAIFALHLSGVSSILASINFITTVMNMRYKGLRLERVP
                     LFVWSVKLTAVLLLLSIPVLAGGLTMLLTDRNLNTSFFDPAGGGDPVLYQHLF"
BASE COUNT      172 a    144 c    116 g    224 t
ORIGIN      
        1 aaccctatac tttctaattg gatctgacag gattagtagc cacaagaata aggctcttaa
       61 ttcgagctga acttgggcaa cctgggactc ttctaggaga cgaccaaatt tataattgcc
      121 ttattaccgc ccatgggcta ttaatgatat tttttgtagt tcttcctatt ttaataggag
      181 gatttggaaa ttggctagtt cctttaatac tgggagcccc agacatggct ttccctcgaa
      241 ttaataatct aggattttgg cttatccctc ccgcagtaat tcttctagta atatctgctt
      301 ttattgaaaa aggagctggg acaggatgaa ctgtttatcc ccctctagcc tctaatattg
      361 cccatgcagg accatgcatt gacctagcta tttttgctct tcatttatca ggggtatcct
      421 caattctagc ctctatcaac tttattacaa ccgtaataaa tatacgatat aaaggtcttc
      481 gattagaacg agttcctcta tttgtgtgaa gagtaaaact aactgcggtt cttctccttc
      541 tttctattcc agttcttgcc ggtggactca ctatgctcct tactgaccga aatttaaata
      601 catccttctt tgatcctgca ggaggaggcg acccagtttt atatcaacat ctattt
//
LOCUS       COI25                    656 bp    DNA     linear   INV 14-AUG-2015
DEFINITION  isolate MC751_S12-79 Cytochrome oxidase subunit I (COI) gene.
ACCESSION   COI25
VERSION
KEYWORDS    .
SOURCE      mitochondrion Seepiophila jonesi
  ORGANISM  Seepiophila jonesi
            Eukaryota; Metazoa; Lophotrochozoa; Annelida; Polychaeta; Palpata;
            Canalipalpata; Sabellida; Siboglinidae; Seepiophila.
REFERENCE   1  (bases 1 to 656)
  AUTHORS   Huang,C., Schaeffer,S.W., Fisher,C.R. and Cowart,D.A.
  TITLE     Population structure of the cold seep tubeworm Seepiophila jonesi
            (Polychaeta, Siboglinidae) in the Gulf of Mexico
  JOURNAL   Unpublished
REFERENCE   2  (bases 1 to 656)
  AUTHORS   Huang,C., Schaeffer,S.W., Fisher,C.R. and Cowart,D.A.
  TITLE     Direct Submission
  JOURNAL   Submitted (14-AUG-2015) Animal Biology, University of Illinois, 515
            Morrill Hall, Urbana, IL 61801, USA
COMMENT     Bankit Comment: ALT EMAIL:dominique.cowart@gmail.com.
            Bankit Comment: TOTAL # OF SEQS:30.
            
            ##Assembly-Data-START##
            Sequencing Technology :: Sanger dideoxy sequencing
            ##Assembly-Data-END##
FEATURES             Location/Qualifiers
     source          1..656
                     /organism="Seepiophila jonesi"
                     /organelle="mitochondrion"
                     /mol_type="genomic DNA"
                     /isolate="MC751-S09-147"
                     /specimen_voucher="S12-79"
                     /db_xref="taxon:151527"
                     /lat_lon="28.19 N 89.79 W"
                     /collection_date="2009"
                     /group="Gulf of Mexico"
     gene            18..>656
                     /gene="cytochrome oxidase subunit 1 (COI)"
     CDS             18..>656
                     /gene="cytochrome oxidase subunit 1 (COI)"
                     /codon_start=1
                     /transl_table=5
                     /product="cytochrome oxidase subunit 1"
                     /translation="MDLTGLVATSMSLLIRAELGQPGTLLGDDQIYNCLITAHGLLMM
                     FFVVLPILMGGFGNWLVPLMLGAPDMAFPRINNLGFWLIPPAVILLVMSAFIEKGAGT
                     GWTVYPPLASNIAHAGPCIDLAIFALHLSGVSSILASINFITTVMNMRYKGLRLERVP
                     LFVWSVKLTAVLLLLSIPVLAGGLTMLLTDRNLNTSFFDPAGGGDPVLYQHLF"
BASE COUNT      172 a    144 c    116 g    224 t
ORIGIN      
        1 aaccctatac tttctaattg gatctgacag gattagtagc cacaagaata aggctcttaa
       61 ttcgagctga acttgggcaa cctgggactc ttctaggaga cgaccaaatt tataattgcc
      121 ttattaccgc ccatgggcta ttaatgatat tttttgtagt tcttcctatt ttaataggag
      181 gatttggaaa ttggctagtt cctttaatac tgggagcccc agacatggct ttccctcgaa
      241 ttaataatct aggattttgg cttatccctc ccgcagtaat tcttctagta atatctgctt
      301 ttattgaaaa aggagctggg acaggatgaa ctgtttatcc ccctctagcc tctaatattg
      361 cccatgcagg accatgcatt gacctagcta tttttgctct tcatttatca ggggtatcct
      421 caattctagc ctctatcaac tttattacaa ccgtaataaa tatacgatat aaaggtcttc
      481 gattagaacg agttcctcta tttgtgtgaa gagtaaaact aactgcggtt cttctccttc
      541 tttctattcc agttcttgcc ggtggactca ctatgctcct tactgaccga aatttaaata
      601 catccttctt tgatcctgca ggaggaggcg acccagtttt atatcaacat ctattt
//
LOCUS       COI26                    656 bp    DNA     linear   INV 14-AUG-2015
DEFINITION  isolate MC751_S12-80 Cytochrome oxidase subunit I (COI) gene.
ACCESSION   COI26
VERSION
KEYWORDS    .
SOURCE      mitochondrion Seepiophila jonesi
  ORGANISM  Seepiophila jonesi
            Eukaryota; Metazoa; Lophotrochozoa; Annelida; Polychaeta; Palpata;
            Canalipalpata; Sabellida; Siboglinidae; Seepiophila.
REFERENCE   1  (bases 1 to 656)
  AUTHORS   Huang,C., Schaeffer,S.W., Fisher,C.R. and Cowart,D.A.
  TITLE     Population structure of the cold seep tubeworm Seepiophila jonesi
            (Polychaeta, Siboglinidae) in the Gulf of Mexico
  JOURNAL   Unpublished
REFERENCE   2  (bases 1 to 656)
  AUTHORS   Huang,C., Schaeffer,S.W., Fisher,C.R. and Cowart,D.A.
  TITLE     Direct Submission
  JOURNAL   Submitted (14-AUG-2015) Animal Biology, University of Illinois, 515
            Morrill Hall, Urbana, IL 61801, USA
COMMENT     Bankit Comment: ALT EMAIL:dominique.cowart@gmail.com.
            Bankit Comment: TOTAL # OF SEQS:30.
            
            ##Assembly-Data-START##
            Sequencing Technology :: Sanger dideoxy sequencing
            ##Assembly-Data-END##
FEATURES             Location/Qualifiers
     source          1..656
                     /organism="Seepiophila jonesi"
                     /organelle="mitochondrion"
                     /mol_type="genomic DNA"
                     /isolate="MC751-S09-148"
                     /specimen_voucher="S12-80"
                     /db_xref="taxon:151527"
                     /lat_lon="28.19 N 89.79 W"
                     /collection_date="2009"
                     /group="Gulf of Mexico"
     gene            18..>656
                     /gene="cytochrome oxidase subunit 1 (COI)"
     CDS             18..>656
                     /gene="cytochrome oxidase subunit 1 (COI)"
                     /codon_start=1
                     /transl_table=5
                     /product="cytochrome oxidase subunit 1"
                     /translation="MDLTGLVATSMSLLIRAELGQPGTLLGDDQIYNCLITAHGLLMM
                     FFVVLPILMGGFGNWLVPLMLGAPDMAFPRINNLGFWLIPPAVILLVMSAFIEKGAGT
                     GWTVYPPLASNIAHAGPCIDLAIFALHLSGVSSILASINFITTVMNMRYKGLRLERVP
                     LFVWSVKLTAVLLLLSIPVLAGGLTMLLTDRNLNTSFFDPAGGGDPVLYQHLF"
BASE COUNT      172 a    144 c    116 g    224 t
ORIGIN      
        1 aaccctatac tttctaattg gatctgacag gattagtagc cacaagaata aggctcttaa
       61 ttcgagctga acttgggcaa cctgggactc ttctaggaga cgaccaaatt tataattgcc
      121 ttattaccgc ccatgggcta ttaatgatat tttttgtagt tcttcctatt ttaataggag
      181 gatttggaaa ttggctagtt cctttaatac tgggagcccc agacatggct ttccctcgaa
      241 ttaataatct aggattttgg cttatccctc ccgcagtaat tcttctagta atatctgctt
      301 ttattgaaaa aggagctggg acaggatgaa ctgtttatcc ccctctagcc tctaatattg
      361 cccatgcagg accatgcatt gacctagcta tttttgctct tcatttatca ggggtatcct
      421 caattctagc ctctatcaac tttattacaa ccgtaataaa tatacgatat aaaggtcttc
      481 gattagaacg agttcctcta tttgtgtgaa gagtaaaact aactgcggtt cttctccttc
      541 tttctattcc agttcttgcc ggtggactca ctatgctcct tactgaccga aatttaaata
      601 catccttctt tgatcctgca ggaggaggcg acccagtttt atatcaacat ctattt
//
LOCUS       COI27                    656 bp    DNA     linear   INV 14-AUG-2015
DEFINITION  isolate MC751_S12-81 Cytochrome oxidase subunit I (COI) gene.
ACCESSION   COI27
VERSION
KEYWORDS    .
SOURCE      mitochondrion Seepiophila jonesi
  ORGANISM  Seepiophila jonesi
            Eukaryota; Metazoa; Lophotrochozoa; Annelida; Polychaeta; Palpata;
            Canalipalpata; Sabellida; Siboglinidae; Seepiophila.
REFERENCE   1  (bases 1 to 656)
  AUTHORS   Huang,C., Schaeffer,S.W., Fisher,C.R. and Cowart,D.A.
  TITLE     Population structure of the cold seep tubeworm Seepiophila jonesi
            (Polychaeta, Siboglinidae) in the Gulf of Mexico
  JOURNAL   Unpublished
REFERENCE   2  (bases 1 to 656)
  AUTHORS   Huang,C., Schaeffer,S.W., Fisher,C.R. and Cowart,D.A.
  TITLE     Direct Submission
  JOURNAL   Submitted (14-AUG-2015) Animal Biology, University of Illinois, 515
            Morrill Hall, Urbana, IL 61801, USA
COMMENT     Bankit Comment: ALT EMAIL:dominique.cowart@gmail.com.
            Bankit Comment: TOTAL # OF SEQS:30.
            
            ##Assembly-Data-START##
            Sequencing Technology :: Sanger dideoxy sequencing
            ##Assembly-Data-END##
FEATURES             Location/Qualifiers
     source          1..656
                     /organism="Seepiophila jonesi"
                     /organelle="mitochondrion"
                     /mol_type="genomic DNA"
                     /isolate="MC751-S09-149"
                     /specimen_voucher="S12-81"
                     /db_xref="taxon:151527"
                     /lat_lon="28.19 N 89.79 W"
                     /collection_date="2009"
                     /group="Gulf of Mexico"
     gene            18..>656
                     /gene="cytochrome oxidase subunit 1 (COI)"
     CDS             18..>656
                     /gene="cytochrome oxidase subunit 1 (COI)"
                     /codon_start=1
                     /transl_table=5
                     /product="cytochrome oxidase subunit 1"
                     /translation="MDLTGLVATSMSLLIRAELGQPGTLLGDDQIYNCLITAHGLLMM
                     FFVVLPILMGGFGNWLVPLMLGAPDMAFPRINNLGFWLIPPAVILLVMSAFIEKGAGT
                     GWTVYPPLASNIAHAGPCIDLAIFALHLSGVSSILASINFITTVMNMRYKGLRLERVP
                     LFVWSVKLTAVLLLLSIPVLAGGLTMLLTDRNLNTSFFDPAGGGDPVLYQHLF"
BASE COUNT      172 a    144 c    116 g    224 t
ORIGIN      
        1 aaccctatac tttctaattg gatctgacag gattagtagc cacaagaata aggctcttaa
       61 ttcgagctga acttgggcaa cctgggactc ttctaggaga cgaccaaatt tataattgcc
      121 ttattaccgc ccatgggcta ttaatgatat tttttgtagt tcttcctatt ttaataggag
      181 gatttggaaa ttggctagtt cctttaatac tgggagcccc agacatggct ttccctcgaa
      241 ttaataatct aggattttgg cttatccctc ccgcagtaat tcttctagta atatctgctt
      301 ttattgaaaa aggagctggg acaggatgaa ctgtttatcc ccctctagcc tctaatattg
      361 cccatgcagg accatgcatt gacctagcta tttttgctct tcatttatca ggggtatcct
      421 caattctagc ctctatcaac tttattacaa ccgtaataaa tatacgatat aaaggtcttc
      481 gattagaacg agttcctcta tttgtgtgaa gagtaaaact aactgcggtt cttctccttc
      541 tttctattcc agttcttgcc ggtggactca ctatgctcct tactgaccga aatttaaata
      601 catccttctt tgatcctgca ggaggaggcg acccagtttt atatcaacat ctattt
//
LOCUS       COI28                    656 bp    DNA     linear   INV 14-AUG-2015
DEFINITION  isolate MC751_S12-82 Cytochrome oxidase subunit I (COI) gene.
ACCESSION   COI28
VERSION
KEYWORDS    .
SOURCE      mitochondrion Seepiophila jonesi
  ORGANISM  Seepiophila jonesi
            Eukaryota; Metazoa; Lophotrochozoa; Annelida; Polychaeta; Palpata;
            Canalipalpata; Sabellida; Siboglinidae; Seepiophila.
REFERENCE   1  (bases 1 to 656)
  AUTHORS   Huang,C., Schaeffer,S.W., Fisher,C.R. and Cowart,D.A.
  TITLE     Population structure of the cold seep tubeworm Seepiophila jonesi
            (Polychaeta, Siboglinidae) in the Gulf of Mexico
  JOURNAL   Unpublished
REFERENCE   2  (bases 1 to 656)
  AUTHORS   Huang,C., Schaeffer,S.W., Fisher,C.R. and Cowart,D.A.
  TITLE     Direct Submission
  JOURNAL   Submitted (14-AUG-2015) Animal Biology, University of Illinois, 515
            Morrill Hall, Urbana, IL 61801, USA
COMMENT     Bankit Comment: ALT EMAIL:dominique.cowart@gmail.com.
            Bankit Comment: TOTAL # OF SEQS:30.
            
            ##Assembly-Data-START##
            Sequencing Technology :: Sanger dideoxy sequencing
            ##Assembly-Data-END##
FEATURES             Location/Qualifiers
     source          1..656
                     /organism="Seepiophila jonesi"
                     /organelle="mitochondrion"
                     /mol_type="genomic DNA"
                     /isolate="MC751-S09-150"
                     /specimen_voucher="S12-82"
                     /db_xref="taxon:151527"
                     /lat_lon="28.19 N 89.79 W"
                     /collection_date="2009"
                     /group="Gulf of Mexico"
     gene            18..>656
                     /gene="cytochrome oxidase subunit 1 (COI)"
     CDS             18..>656
                     /gene="cytochrome oxidase subunit 1 (COI)"
                     /codon_start=1
                     /transl_table=5
                     /product="cytochrome oxidase subunit 1"
                     /translation="MDLTGLVATSMSLLIRAELGQPGTLLGDDQIYNCLITAHGLLMM
                     FFVVLPILMGGFGNWLVPLMLGAPDMAFPRINNLGFWLIPPAVILLVMSAFIEKGAGT
                     GWTVYPPLASNIAHAGPCIDLAIFALHLSGVSSILASINFITTVMNMRYKGLRLERVP
                     LFVWSVKLTAVLLLLSIPVLAGGLTMLLTDRNLNTSFFDPAGGGDPVLYQHLF"
BASE COUNT      172 a    144 c    116 g    224 t
ORIGIN      
        1 aaccctatac tttctaattg gatctgacag gattagtagc cacaagaata aggctcttaa
       61 ttcgagctga acttgggcaa cctgggactc ttctaggaga cgaccaaatt tataattgcc
      121 ttattaccgc ccatgggcta ttaatgatat tttttgtagt tcttcctatt ttaataggag
      181 gatttggaaa ttggctagtt cctttaatac tgggagcccc agacatggct ttccctcgaa
      241 ttaataatct aggattttgg cttatccctc ccgcagtaat tcttctagta atatctgctt
      301 ttattgaaaa aggagctggg acaggatgaa ctgtttatcc ccctctagcc tctaatattg
      361 cccatgcagg accatgcatt gacctagcta tttttgctct tcatttatca ggggtatcct
      421 caattctagc ctctatcaac tttattacaa ccgtaataaa tatacgatat aaaggtcttc
      481 gattagaacg agttcctcta tttgtgtgaa gagtaaaact aactgcggtt cttctccttc
      541 tttctattcc agttcttgcc ggtggactca ctatgctcct tactgaccga aatttaaata
      601 catccttctt tgatcctgca ggaggaggcg acccagtttt atatcaacat ctattt
//
LOCUS       COI29                    656 bp    DNA     linear   INV 14-AUG-2015
DEFINITION  isolate MC751_S12-83 Cytochrome oxidase subunit I (COI) gene.
ACCESSION   COI29
VERSION
KEYWORDS    .
SOURCE      mitochondrion Seepiophila jonesi
  ORGANISM  Seepiophila jonesi
            Eukaryota; Metazoa; Lophotrochozoa; Annelida; Polychaeta; Palpata;
            Canalipalpata; Sabellida; Siboglinidae; Seepiophila.
REFERENCE   1  (bases 1 to 656)
  AUTHORS   Huang,C., Schaeffer,S.W., Fisher,C.R. and Cowart,D.A.
  TITLE     Population structure of the cold seep tubeworm Seepiophila jonesi
            (Polychaeta, Siboglinidae) in the Gulf of Mexico
  JOURNAL   Unpublished
REFERENCE   2  (bases 1 to 656)
  AUTHORS   Huang,C., Schaeffer,S.W., Fisher,C.R. and Cowart,D.A.
  TITLE     Direct Submission
  JOURNAL   Submitted (14-AUG-2015) Animal Biology, University of Illinois, 515
            Morrill Hall, Urbana, IL 61801, USA
COMMENT     Bankit Comment: ALT EMAIL:dominique.cowart@gmail.com.
            Bankit Comment: TOTAL # OF SEQS:30.
            
            ##Assembly-Data-START##
            Sequencing Technology :: Sanger dideoxy sequencing
            ##Assembly-Data-END##
FEATURES             Location/Qualifiers
     source          1..656
                     /organism="Seepiophila jonesi"
                     /organelle="mitochondrion"
                     /mol_type="genomic DNA"
                     /isolate="MC751-S09-151"
                     /specimen_voucher="S12-83"
                     /db_xref="taxon:151527"
                     /lat_lon="28.19 N 89.79 W"
                     /collection_date="2009"
                     /group="Gulf of Mexico"
     gene            18..>656
                     /gene="cytochrome oxidase subunit 1 (COI)"
     CDS             18..>656
                     /gene="cytochrome oxidase subunit 1 (COI)"
                     /codon_start=1
                     /transl_table=5
                     /product="cytochrome oxidase subunit 1"
                     /translation="MDLTGLVATSMSLLIRAELGQPGTLLGDDQIYNCLITAHGLLMM
                     FFVVLPILMGGFGNWLVPLMLGAPDMAFPRINNLGFWLIPPAVILLVMSAFIEKGAGT
                     GWTVYPPLASNIAHAGPCIDLAIFALHLSGVSSILASINFITTVMNMRYKGLRLERVP
                     LFVWSVKLTAVLLLLSIPVLAGGLTMLLTDRNLNTSFFDPAGGGDPVLYQHLF"
BASE COUNT      172 a    144 c    116 g    224 t
ORIGIN      
        1 aaccctatac tttctaattg gatctgacag gattagtagc cacaagaata aggctcttaa
       61 ttcgagctga acttgggcaa cctgggactc ttctaggaga cgaccaaatt tataattgcc
      121 ttattaccgc ccatgggcta ttaatgatat tttttgtagt tcttcctatt ttaataggag
      181 gatttggaaa ttggctagtt cctttaatac tgggagcccc agacatggct ttccctcgaa
      241 ttaataatct aggattttgg cttatccctc ccgcagtaat tcttctagta atatctgctt
      301 ttattgaaaa aggagctggg acaggatgaa ctgtttatcc ccctctagcc tctaatattg
      361 cccatgcagg accatgcatt gacctagcta tttttgctct tcatttatca ggggtatcct
      421 caattctagc ctctatcaac tttattacaa ccgtaataaa tatacgatat aaaggtcttc
      481 gattagaacg agttcctcta tttgtgtgaa gagtaaaact aactgcggtt cttctccttc
      541 tttctattcc agttcttgcc ggtggactca ctatgctcct tactgaccga aatttaaata
      601 catccttctt tgatcctgca ggaggaggcg acccagtttt atatcaacat ctattt
//
LOCUS       COI30                    656 bp    DNA     linear   INV 14-AUG-2015
DEFINITION  isolate MC751_S12-84 Cytochrome oxidase subunit I (COI) gene.
ACCESSION   COI30
VERSION
KEYWORDS    .
SOURCE      mitochondrion Seepiophila jonesi
  ORGANISM  Seepiophila jonesi
            Eukaryota; Metazoa; Lophotrochozoa; Annelida; Polychaeta; Palpata;
            Canalipalpata; Sabellida; Siboglinidae; Seepiophila.
REFERENCE   1  (bases 1 to 656)
  AUTHORS   Huang,C., Schaeffer,S.W., Fisher,C.R. and Cowart,D.A.
  TITLE     Population structure of the cold seep tubeworm Seepiophila jonesi
            (Polychaeta, Siboglinidae) in the Gulf of Mexico
  JOURNAL   Unpublished
REFERENCE   2  (bases 1 to 656)
  AUTHORS   Huang,C., Schaeffer,S.W., Fisher,C.R. and Cowart,D.A.
  TITLE     Direct Submission
  JOURNAL   Submitted (14-AUG-2015) Animal Biology, University of Illinois, 515
            Morrill Hall, Urbana, IL 61801, USA
COMMENT     Bankit Comment: ALT EMAIL:dominique.cowart@gmail.com.
            Bankit Comment: TOTAL # OF SEQS:30.
            
            ##Assembly-Data-START##
            Sequencing Technology :: Sanger dideoxy sequencing
            ##Assembly-Data-END##
FEATURES             Location/Qualifiers
     source          1..656
                     /organism="Seepiophila jonesi"
                     /organelle="mitochondrion"
                     /mol_type="genomic DNA"
                     /isolate="MC751-S09-152"
                     /specimen_voucher="S12-84"
                     /db_xref="taxon:151527"
                     /lat_lon="28.19 N 89.79 W"
                     /collection_date="2009"
                     /group="Gulf of Mexico"
     gene            18..>656
                     /gene="cytochrome oxidase subunit 1 (COI)"
     CDS             18..>656
                     /gene="cytochrome oxidase subunit 1 (COI)"
                     /codon_start=1
                     /transl_table=5
                     /product="cytochrome oxidase subunit 1"
                     /translation="MDLTGLVATSMSLLIRAELGQPGTLLGDDQIYNCLITAHGLLMM
                     FFVVLPILMGGFGNWLVPLMLGAPDMAFPRINNLGFWLIPPAVILLVMSAFIEKGAGT
                     GWTVYPPLASNIAHAGPCIDLAIFALHLSGVSSILASINFITTVMNMRYKGLRLERVP
                     LFVWSVKLTAVLLLLSIPVLAGGLTMLLTDRNLNTSFFDPAGGGDPVLYQHLF"
BASE COUNT      172 a    144 c    116 g    224 t
ORIGIN      
        1 aaccctatac tttctaattg gatctgacag gattagtagc cacaagaata aggctcttaa
       61 ttcgagctga acttgggcaa cctgggactc ttctaggaga cgaccaaatt tataattgcc
      121 ttattaccgc ccatgggcta ttaatgatat tttttgtagt tcttcctatt ttaataggag
      181 gatttggaaa ttggctagtt cctttaatac tgggagcccc agacatggct ttccctcgaa
      241 ttaataatct aggattttgg cttatccctc ccgcagtaat tcttctagta atatctgctt
      301 ttattgaaaa aggagctggg acaggatgaa ctgtttatcc ccctctagcc tctaatattg
      361 cccatgcagg accatgcatt gacctagcta tttttgctct tcatttatca ggggtatcct
      421 caattctagc ctctatcaac tttattacaa ccgtaataaa tatacgatat aaaggtcttc
      481 gattagaacg agttcctcta tttgtgtgaa gagtaaaact aactgcggtt cttctccttc
      541 tttctattcc agttcttgcc ggtggactca ctatgctcct tactgaccga aatttaaata
      601 catccttctt tgatcctgca ggaggaggcg acccagtttt atatcaacat ctattt
//
