# Supplementary material for: Investigation of population structure in Gulf of Mexico Seepiophila jonesi (Polychaeta, Siboglinidae) using cross-amplified microsatellite loci
Source: PeerJ. 2016 Aug 23;4:e2366. doi: 10.7717/peerj.2366 (PMC5012325; doi:10.7717/peerj.2366)
Supplement: Supplemental Information 2 [file peerj-04-2366-s010.txt]

LOCUS       16S1                     511 bp    DNA     linear   INV 14-AUG-2015
DEFINITION  isolate BushHill_S12-3 Ribosomal subunit 16S rDNA (16S) gene.
ACCESSION   16S1
VERSION
KEYWORDS    .
SOURCE      mitochondrion Seepiophila jonesi
  ORGANISM  Seepiophila jonesi
            Eukaryota; Metazoa; Lophotrochozoa; Annelida; Polychaeta; Palpata;
            Canalipalpata; Sabellida; Siboglinidae; Seepiophila.
REFERENCE   1  (bases 1 to 511)
  AUTHORS   Huang,C., Schaeffer,S.W., Fisher,C.R. and Cowart,D.A.
  TITLE     Population structure of the cold seep tubeworm Seepiophila jonesi
            (Polychaeta, Siboglinidae) in the Gulf of Mexico
  JOURNAL   Unpublished
REFERENCE   2  (bases 1 to 511)
  AUTHORS   Huang,C., Schaeffer,S.W., Fisher,C.R. and Cowart,D.A.
  TITLE     Direct Submission
  JOURNAL   Submitted (14-AUG-2015) Animal Biology, University of Illinois, 515
            Morrill Hall, Urbana, IL 61801, USA
COMMENT     Bankit Comment: ALT EMAIL:dominique.cowart@gmail.com.
            Bankit Comment: TOTAL # OF SEQS:47.
            Bankit Comment: TOTAL # OF SETS:1.
            
            ##Assembly-Data-START##
            Sequencing Technology :: Sanger dideoxy sequencing
            ##Assembly-Data-END##
FEATURES             Location/Qualifiers
     source          1..511
                     /organism="Seepiophila jonesi"
                     /organelle="mitochondrion"
                     /mol_type="genomic DNA"
                     /isolate="BushHill-E29V"
                     /specimen_voucher="S12-3"
                     /db_xref="taxon:151527"
                     /lat_lon="27.47 N 91.30 W"
                     /collection_date="1995"
                     /group="Gulf of Mexico"
     rRNA            <1..>511
                     /product="16S ribosomal RNA"
BASE COUNT      174 a    107 c     92 g    138 t
ORIGIN      
        1 tgcctttcga ctttactatg gaaggttcat cctgcccaat gactcttagt tcaatggccg
       61 cggtatcttg accgtgcaaa ggtagcataa tcacttgccc cttaattagg ggctggcatg
      121 aaaggacaca cgaaagcttc cctgtctcac aataataaat aaaaattaat ctttaagtga
      181 aaaagcttaa ataaaattgc aggacaagaa gaccccgttg agctttattc tctatagacc
      241 aatctaaata tttattatat cataaaccta aaaaagaatt tagttggggt gactaaggaa
      301 catcataaac ttcctctatc tatttagggc tattccccaa aaaaattgac ccacaaaccg
      361 tgatcaaaaa aataagctac cacagggata acaggctaat ctttcttaag agcccaaatt
      421 gtcagaaagg attggcacct cgatgttggc ttaggggccc ctaatggtgc agaagccata
      481 aaaggtaggt ttgttcaacc tttaaaaccc t
//
LOCUS       16S2                     511 bp    DNA     linear   INV 14-AUG-2015
DEFINITION  isolate VK926_S12-4 Ribosomal subunit 16S rDNA (16S) gene.
ACCESSION   16S2
VERSION
KEYWORDS    .
SOURCE      mitochondrion Seepiophila jonesi
  ORGANISM  Seepiophila jonesi
            Eukaryota; Metazoa; Lophotrochozoa; Annelida; Polychaeta; Palpata;
            Canalipalpata; Sabellida; Siboglinidae; Seepiophila.
REFERENCE   1  (bases 1 to 511)
  AUTHORS   Huang,C., Schaeffer,S.W., Fisher,C.R. and Cowart,D.A.
  TITLE     Population structure of the cold seep tubeworm Seepiophila jonesi
            (Polychaeta, Siboglinidae) in the Gulf of Mexico
  JOURNAL   Unpublished
REFERENCE   2  (bases 1 to 511)
  AUTHORS   Huang,C., Schaeffer,S.W., Fisher,C.R. and Cowart,D.A.
  TITLE     Direct Submission
  JOURNAL   Submitted (14-AUG-2015) Animal Biology, University of Illinois, 515
            Morrill Hall, Urbana, IL 61801, USA
COMMENT     Bankit Comment: ALT EMAIL:dominique.cowart@gmail.com.
            Bankit Comment: TOTAL # OF SEQS:47.
            Bankit Comment: TOTAL # OF SETS:1.
            
            ##Assembly-Data-START##
            Sequencing Technology :: Sanger dideoxy sequencing
            ##Assembly-Data-END##
FEATURES             Location/Qualifiers
     source          1..511
                     /organism="Seepiophila jonesi"
                     /organelle="mitochondrion"
                     /mol_type="genomic DNA"
                     /isolate="VK826-S09-27"
                     /specimen_voucher="S12-4"
                     /db_xref="taxon:151527"
                     /lat_lon="29.16 N 88.01 W"
                     /collection_date="2009"
                     /group="Gulf of Mexico"
     rRNA            <1..>511
                     /product="16S ribosomal RNA"
BASE COUNT      174 a    107 c     92 g    138 t
ORIGIN      
        1 tgcctttcga ctttactatg gaaggttcat cctgcccaat gactcttagt tcaatggccg
       61 cggtatcttg accgtgcaaa ggtagcataa tcacttgccc cttaattagg ggctggcatg
      121 aaaggacaca cgaaagcttc cctgtctcac aataataaat aaaaattaat ctttaagtga
      181 aaaagcttaa ataaaattgc aggacaagaa gaccccgttg agctttattc tctatagacc
      241 aatctaaata tttattatat cataaaccta aaaaagaatt tagttggggt gactaaggaa
      301 catcataaac ttcctctatc tatttagggc tattccccaa aaaaattgac ccacaaaccg
      361 tgatcaaaaa aataagctac cacagggata acaggctaat ctttcttaag agcccaaatt
      421 gtcagaaagg attggcacct cgatgttggc ttaggggccc ctaatggtgc agaagccata
      481 aaaggtaggt ttgttcaacc tttaaaaccc t
//
LOCUS       16S3                     511 bp    DNA     linear   INV 14-AUG-2015
DEFINITION  isolate GB544_S12-6 Ribosomal subunit 16S rDNA (16S) gene.
ACCESSION   16S3
VERSION
KEYWORDS    .
SOURCE      mitochondrion Seepiophila jonesi
  ORGANISM  Seepiophila jonesi
            Eukaryota; Metazoa; Lophotrochozoa; Annelida; Polychaeta; Palpata;
            Canalipalpata; Sabellida; Siboglinidae; Seepiophila.
REFERENCE   1  (bases 1 to 511)
  AUTHORS   Huang,C., Schaeffer,S.W., Fisher,C.R. and Cowart,D.A.
  TITLE     Population structure of the cold seep tubeworm Seepiophila jonesi
            (Polychaeta, Siboglinidae) in the Gulf of Mexico
  JOURNAL   Unpublished
REFERENCE   2  (bases 1 to 511)
  AUTHORS   Huang,C., Schaeffer,S.W., Fisher,C.R. and Cowart,D.A.
  TITLE     Direct Submission
  JOURNAL   Submitted (14-AUG-2015) Animal Biology, University of Illinois, 515
            Morrill Hall, Urbana, IL 61801, USA
COMMENT     Bankit Comment: ALT EMAIL:dominique.cowart@gmail.com.
            Bankit Comment: TOTAL # OF SEQS:47.
            Bankit Comment: TOTAL # OF SETS:1.
            
            ##Assembly-Data-START##
            Sequencing Technology :: Sanger dideoxy sequencing
            ##Assembly-Data-END##
FEATURES             Location/Qualifiers
     source          1..511
                     /organism="Seepiophila jonesi"
                     /organelle="mitochondrion"
                     /mol_type="genomic DNA"
                     /isolate="GB544-S9V"
                     /specimen_voucher="S12-6"
                     /db_xref="taxon:151527"
                     /lat_lon="27.26 N 93.09 W"
                     /collection_date="2003"
                     /group="Gulf of Mexico"
     rRNA            <1..>511
                     /product="16S ribosomal RNA"
BASE COUNT      174 a    107 c     92 g    138 t
ORIGIN      
        1 tgcctttcga ctttactatg gaaggttcat cctgcccaat gactcttagt tcaatggccg
       61 cggtatcttg accgtgcaaa ggtagcataa tcacttgccc cttaattagg ggctggcatg
      121 aaaggacaca cgaaagcttc cctgtctcac aataataaat aaaaattaat ctttaagtga
      181 aaaagcttaa ataaaattgc aggacaagaa gaccccgttg agctttattc tctatagacc
      241 aatctaaata tttattatat cataaaccta aaaaagaatt tagttggggt gactaaggaa
      301 catcataaac ttcctctatc tatttagggc tattccccaa aaaaattgac ccacaaaccg
      361 tgatcaaaaa aataagctac cacagggata acaggctaat ctttcttaag agcccaaatt
      421 gtcagaaagg attggcacct cgatgttggc ttaggggccc ctaatggtgc agaagccata
      481 aaaggtaggt ttgttcaacc tttaaaaccc t
//
LOCUS       16S4                     511 bp    DNA     linear   INV 14-AUG-2015
DEFINITION  isolate GB543-S12-7 Ribosomal subunit 16S rDNA (16S) gene.
ACCESSION   16S4
VERSION
KEYWORDS    .
SOURCE      mitochondrion Seepiophila jonesi
  ORGANISM  Seepiophila jonesi
            Eukaryota; Metazoa; Lophotrochozoa; Annelida; Polychaeta; Palpata;
            Canalipalpata; Sabellida; Siboglinidae; Seepiophila.
REFERENCE   1  (bases 1 to 511)
  AUTHORS   Huang,C., Schaeffer,S.W., Fisher,C.R. and Cowart,D.A.
  TITLE     Population structure of the cold seep tubeworm Seepiophila jonesi
            (Polychaeta, Siboglinidae) in the Gulf of Mexico
  JOURNAL   Unpublished
REFERENCE   2  (bases 1 to 511)
  AUTHORS   Huang,C., Schaeffer,S.W., Fisher,C.R. and Cowart,D.A.
  TITLE     Direct Submission
  JOURNAL   Submitted (14-AUG-2015) Animal Biology, University of Illinois, 515
            Morrill Hall, Urbana, IL 61801, USA
COMMENT     Bankit Comment: ALT EMAIL:dominique.cowart@gmail.com.
            Bankit Comment: TOTAL # OF SEQS:47.
            Bankit Comment: TOTAL # OF SETS:1.
            
            ##Assembly-Data-START##
            Sequencing Technology :: Sanger dideoxy sequencing
            ##Assembly-Data-END##
FEATURES             Location/Qualifiers
     source          1..511
                     /organism="Seepiophila jonesi"
                     /organelle="mitochondrion"
                     /mol_type="genomic DNA"
                     /isolate="GB543-S4V"
                     /specimen_voucher="S12-7"
                     /db_xref="taxon:151527"
                     /lat_lon="27.27 N 93.11 W"
                     /collection_date="2003"
                     /group="Gulf of Mexico"
     rRNA            <1..>511
                     /product="16S ribosomal RNA"
BASE COUNT      173 a    107 c     92 g    138 t      1 others
ORIGIN      
        1 tgcctttcga ctttactatg gaaggttcat cctgcccaat gactcttagt tcaatggccg
       61 cggtatcttg accgtgcaaa ggtagcataa tcacttgccc cttaattagg ggctggcatg
      121 aaaggacaca cgaaagcttc cctgtctcac aataataaat aaaaattaat ctttaagtga
      181 aaaagcttaa ataaaattgc aggacaagaa gaccccgttg agctttattc tctatagacc
      241 aatctaaata tttattatat cataaaccta aaaaagaatt tagttggggt gactaaggaa
      301 catcataaac ttcctctatc tatttagggc tattccccaa aaaaattgac ccacaaaccg
      361 tgatcanaaa aataagctac cacagggata acaggctaat ctttcttaag agcccaaatt
      421 gtcagaaagg attggcacct cgatgttggc ttaggggccc ctaatggtgc agaagccata
      481 aaaggtaggt ttgttcaacc tttaaaaccc t
//
LOCUS       16S5                     511 bp    DNA     linear   INV 14-AUG-2015
DEFINITION  isolate GC234_S12-8 Ribosomal subunit 16S rDNA (16S) gene.
ACCESSION   16S5
VERSION
KEYWORDS    .
SOURCE      mitochondrion Seepiophila jonesi
  ORGANISM  Seepiophila jonesi
            Eukaryota; Metazoa; Lophotrochozoa; Annelida; Polychaeta; Palpata;
            Canalipalpata; Sabellida; Siboglinidae; Seepiophila.
REFERENCE   1  (bases 1 to 511)
  AUTHORS   Huang,C., Schaeffer,S.W., Fisher,C.R. and Cowart,D.A.
  TITLE     Population structure of the cold seep tubeworm Seepiophila jonesi
            (Polychaeta, Siboglinidae) in the Gulf of Mexico
  JOURNAL   Unpublished
REFERENCE   2  (bases 1 to 511)
  AUTHORS   Huang,C., Schaeffer,S.W., Fisher,C.R. and Cowart,D.A.
  TITLE     Direct Submission
  JOURNAL   Submitted (14-AUG-2015) Animal Biology, University of Illinois, 515
            Morrill Hall, Urbana, IL 61801, USA
COMMENT     Bankit Comment: ALT EMAIL:dominique.cowart@gmail.com.
            Bankit Comment: TOTAL # OF SEQS:47.
            Bankit Comment: TOTAL # OF SETS:1.
            
            ##Assembly-Data-START##
            Sequencing Technology :: Sanger dideoxy sequencing
            ##Assembly-Data-END##
FEATURES             Location/Qualifiers
     source          1..511
                     /organism="Seepiophila jonesi"
                     /organelle="mitochondrion"
                     /mol_type="genomic DNA"
                     /isolate="GC234-S1obt"
                     /specimen_voucher="S12-8"
                     /db_xref="taxon:151527"
                     /lat_lon="27.44 N 91.13 W"
                     /collection_date="2006"
                     /group="Gulf of Mexico"
     rRNA            <1..>511
                     /product="16S ribosomal RNA"
BASE COUNT      174 a    107 c     92 g    138 t
ORIGIN      
        1 tgcctttcga ctttactatg gaaggttcat cctgcccaat gactcttagt tcaatggccg
       61 cggtatcttg accgtgcaaa ggtagcataa tcacttgccc cttaattagg ggctggcatg
      121 aaaggacaca cgaaagcttc cctgtctcac aataataaat aaaaattaat ctttaagtga
      181 aaaagcttaa ataaaattgc aggacaagaa gaccccgttg agctttattc tctatagacc
      241 aatctaaata tttattatat cataaaccta aaaaagaatt tagttggggt gactaaggaa
      301 catcataaac ttcctctatc tatttagggc tattccccaa aaaaattgac ccacaaaccg
      361 tgatcaaaaa aataagctac cacagggata acaggctaat ctttcttaag agcccaaatt
      421 gtcagaaagg attggcacct cgatgttggc ttaggggccc ctaatggtgc agaagccata
      481 aaaggtaggt ttgttcaacc tttaaaaccc t
//
LOCUS       16S6                     511 bp    DNA     linear   INV 14-AUG-2015
DEFINITION  isolate GB647_S12-9 Ribosomal subunit 16S rDNA (16S) gene.
ACCESSION   16S6
VERSION
KEYWORDS    .
SOURCE      mitochondrion Seepiophila jonesi
  ORGANISM  Seepiophila jonesi
            Eukaryota; Metazoa; Lophotrochozoa; Annelida; Polychaeta; Palpata;
            Canalipalpata; Sabellida; Siboglinidae; Seepiophila.
REFERENCE   1  (bases 1 to 511)
  AUTHORS   Huang,C., Schaeffer,S.W., Fisher,C.R. and Cowart,D.A.
  TITLE     Population structure of the cold seep tubeworm Seepiophila jonesi
            (Polychaeta, Siboglinidae) in the Gulf of Mexico
  JOURNAL   Unpublished
REFERENCE   2  (bases 1 to 511)
  AUTHORS   Huang,C., Schaeffer,S.W., Fisher,C.R. and Cowart,D.A.
  TITLE     Direct Submission
  JOURNAL   Submitted (14-AUG-2015) Animal Biology, University of Illinois, 515
            Morrill Hall, Urbana, IL 61801, USA
COMMENT     Bankit Comment: ALT EMAIL:dominique.cowart@gmail.com.
            Bankit Comment: TOTAL # OF SEQS:47.
            Bankit Comment: TOTAL # OF SETS:1.
            
            ##Assembly-Data-START##
            Sequencing Technology :: Sanger dideoxy sequencing
            ##Assembly-Data-END##
FEATURES             Location/Qualifiers
     source          1..511
                     /organism="Seepiophila jonesi"
                     /organelle="mitochondrion"
                     /mol_type="genomic DNA"
                     /isolate="GB647-S13"
                     /specimen_voucher="S12-9"
                     /db_xref="taxon:151527"
                     /lat_lon="27.20 N 92.25 W"
                     /collection_date="2007"
                     /group="Gulf of Mexico"
     rRNA            <1..>511
                     /product="16S ribosomal RNA"
BASE COUNT      175 a    106 c     92 g    138 t
ORIGIN      
        1 tgcctttcga ctttagtatg aaaggttcat cctgcccaat gactcttagt tcaatggccg
       61 cggtatcttg accgtgcaaa ggtagcataa tcacttgccc cttaattagg ggctggcatg
      121 aaaggacaca cgaaagcttc cctgtctcac aataataaat aaaaattaat ctttaagtga
      181 aaaagcttaa ataaaattgc aggacaagaa gaccccgttg agctttattc tctatagacc
      241 aatctaaata tttattatat cataaaccta aaaaagaatt tagttggggt gactaaggaa
      301 catcataaac ttcctctatc tatttagggc tattccccaa aaaaattgac ccacaaaccg
      361 tgatcaaaaa aataagctac cacagggata acaggctaat ctttcttaag agcccaaatt
      421 gtcagaaagg attggcacct cgatgttggc ttaggggccc ctaatggtgc agaagccata
      481 aaaggtaggt ttgttcaacc tttaaaaccc t
//
LOCUS       16S7                     511 bp    DNA     linear   INV 14-AUG-2015
DEFINITION  isolate GB647_S12-10 Ribosomal subunit 16S rDNA (16S) gene.
ACCESSION   16S7
VERSION
KEYWORDS    .
SOURCE      mitochondrion Seepiophila jonesi
  ORGANISM  Seepiophila jonesi
            Eukaryota; Metazoa; Lophotrochozoa; Annelida; Polychaeta; Palpata;
            Canalipalpata; Sabellida; Siboglinidae; Seepiophila.
REFERENCE   1  (bases 1 to 511)
  AUTHORS   Huang,C., Schaeffer,S.W., Fisher,C.R. and Cowart,D.A.
  TITLE     Population structure of the cold seep tubeworm Seepiophila jonesi
            (Polychaeta, Siboglinidae) in the Gulf of Mexico
  JOURNAL   Unpublished
REFERENCE   2  (bases 1 to 511)
  AUTHORS   Huang,C., Schaeffer,S.W., Fisher,C.R. and Cowart,D.A.
  TITLE     Direct Submission
  JOURNAL   Submitted (14-AUG-2015) Animal Biology, University of Illinois, 515
            Morrill Hall, Urbana, IL 61801, USA
COMMENT     Bankit Comment: ALT EMAIL:dominique.cowart@gmail.com.
            Bankit Comment: TOTAL # OF SEQS:47.
            Bankit Comment: TOTAL # OF SETS:1.
            
            ##Assembly-Data-START##
            Sequencing Technology :: Sanger dideoxy sequencing
            ##Assembly-Data-END##
FEATURES             Location/Qualifiers
     source          1..511
                     /organism="Seepiophila jonesi"
                     /organelle="mitochondrion"
                     /mol_type="genomic DNA"
                     /isolate="GB647-S12"
                     /specimen_voucher="S12-10"
                     /db_xref="taxon:151527"
                     /lat_lon="27.20 N 92.25 W"
                     /collection_date="2007"
                     /group="Gulf of Mexico"
     rRNA            <1..>511
                     /product="16S ribosomal RNA"
BASE COUNT      174 a    107 c     92 g    138 t
ORIGIN      
        1 tgcctttcga ctttactatg gaaggttcat cctgcccaat gactcttagt tcaatggccg
       61 cggtatcttg accgtgcaaa ggtagcataa tcacttgccc cttaattagg ggctggcatg
      121 aaaggacaca cgaaagcttc cctgtctcac aataataaat aaaaattaat ctttaagtga
      181 aaaagcttaa ataaaattgc aggacaagaa gaccccgttg agctttattc tctatagacc
      241 aatctaaata tttattatat cataaaccta aaaaagaatt tagttggggt gactaaggaa
      301 catcataaac ttcctctatc tatttagggc tattccccaa aaaaattgac ccacaaaccg
      361 tgatcaaaaa aataagctac cacagggata acaggctaat ctttcttaag agcccaaatt
      421 gtcagaaagg attggcacct cgatgttggc ttaggggccc ctaatggtgc agaagccata
      481 aaaggtaggt ttgttcaacc tttaaaaccc t
//
LOCUS       16S8                     511 bp    DNA     linear   INV 14-AUG-2015
DEFINITION  isolate BushHill_S12-11 Ribosomal subunit 16S rDNA (16S) gene.
ACCESSION   16S8
VERSION
KEYWORDS    .
SOURCE      mitochondrion Seepiophila jonesi
  ORGANISM  Seepiophila jonesi
            Eukaryota; Metazoa; Lophotrochozoa; Annelida; Polychaeta; Palpata;
            Canalipalpata; Sabellida; Siboglinidae; Seepiophila.
REFERENCE   1  (bases 1 to 511)
  AUTHORS   Huang,C., Schaeffer,S.W., Fisher,C.R. and Cowart,D.A.
  TITLE     Population structure of the cold seep tubeworm Seepiophila jonesi
            (Polychaeta, Siboglinidae) in the Gulf of Mexico
  JOURNAL   Unpublished
REFERENCE   2  (bases 1 to 511)
  AUTHORS   Huang,C., Schaeffer,S.W., Fisher,C.R. and Cowart,D.A.
  TITLE     Direct Submission
  JOURNAL   Submitted (14-AUG-2015) Animal Biology, University of Illinois, 515
            Morrill Hall, Urbana, IL 61801, USA
COMMENT     Bankit Comment: ALT EMAIL:dominique.cowart@gmail.com.
            Bankit Comment: TOTAL # OF SEQS:47.
            Bankit Comment: TOTAL # OF SETS:1.
            
            ##Assembly-Data-START##
            Sequencing Technology :: Sanger dideoxy sequencing
            ##Assembly-Data-END##
FEATURES             Location/Qualifiers
     source          1..511
                     /organism="Seepiophila jonesi"
                     /organelle="mitochondrion"
                     /mol_type="genomic DNA"
                     /isolate="BushHill-E31V"
                     /specimen_voucher="S12-11"
                     /db_xref="taxon:151527"
                     /lat_lon="27.47 N 91.30 W"
                     /collection_date="1995"
                     /group="Gulf of Mexico"
     rRNA            <1..>511
                     /product="16S ribosomal RNA"
BASE COUNT      174 a    107 c     92 g    138 t
ORIGIN      
        1 tgcctttcga ctttactatg gaaggttcat cctgcccaat gactcttagt tcaatggccg
       61 cggtatcttg accgtgcaaa ggtagcataa tcacttgccc cttaattagg ggctggcatg
      121 aaaggacaca cgaaagcttc cctgtctcac aataataaat aaaaattaat ctttaagtga
      181 aaaagcttaa ataaaattgc aggacaagaa gaccccgttg agctttattc tctatagacc
      241 aatctaaata tttattatat cataaaccta aaaaagaatt tagttggggt gactaaggaa
      301 catcataaac ttcctctatc tatttagggc tattccccaa aaaaattgac ccacaaaccg
      361 tgatcaaaaa aataagctac cacagggata acaggctaat ctttcttaag agcccaaatt
      421 gtcagaaagg attggcacct cgatgttggc ttaggggccc ctaatggtgc agaagccata
      481 aaaggtaggt ttgttcaacc tttaaaaccc t
//
LOCUS       16S9                     511 bp    DNA     linear   INV 14-AUG-2015
DEFINITION  isolate BushHill_S12-12 Ribosomal subunit 16S rDNA (16S) gene.
ACCESSION   16S9
VERSION
KEYWORDS    .
SOURCE      mitochondrion Seepiophila jonesi
  ORGANISM  Seepiophila jonesi
            Eukaryota; Metazoa; Lophotrochozoa; Annelida; Polychaeta; Palpata;
            Canalipalpata; Sabellida; Siboglinidae; Seepiophila.
REFERENCE   1  (bases 1 to 511)
  AUTHORS   Huang,C., Schaeffer,S.W., Fisher,C.R. and Cowart,D.A.
  TITLE     Population structure of the cold seep tubeworm Seepiophila jonesi
            (Polychaeta, Siboglinidae) in the Gulf of Mexico
  JOURNAL   Unpublished
REFERENCE   2  (bases 1 to 511)
  AUTHORS   Huang,C., Schaeffer,S.W., Fisher,C.R. and Cowart,D.A.
  TITLE     Direct Submission
  JOURNAL   Submitted (14-AUG-2015) Animal Biology, University of Illinois, 515
            Morrill Hall, Urbana, IL 61801, USA
COMMENT     Bankit Comment: ALT EMAIL:dominique.cowart@gmail.com.
            Bankit Comment: TOTAL # OF SEQS:47.
            Bankit Comment: TOTAL # OF SETS:1.
            
            ##Assembly-Data-START##
            Sequencing Technology :: Sanger dideoxy sequencing
            ##Assembly-Data-END##
FEATURES             Location/Qualifiers
     source          1..511
                     /organism="Seepiophila jonesi"
                     /organelle="mitochondrion"
                     /mol_type="genomic DNA"
                     /isolate="BushHill-E12V"
                     /specimen_voucher="S12-12"
                     /db_xref="taxon:151527"
                     /lat_lon="27.47 N 91.30 W"
                     /collection_date="1995"
                     /group="Gulf of Mexico"
     rRNA            <1..>511
                     /product="16S ribosomal RNA"
BASE COUNT      174 a    107 c     92 g    138 t
ORIGIN      
        1 tgcctttcga ctttactatg gaaggttcat cctgcccaat gactcttagt tcaatggccg
       61 cggtatcttg accgtgcaaa ggtagcataa tcacttgccc cttaattagg ggctggcatg
      121 aaaggacaca cgaaagcttc cctgtctcac aataataaat aaaaattaat ctttaagtga
      181 aaaagcttaa ataaaattgc aggacaagaa gaccccgttg agctttattc tctatagacc
      241 aatctaaata tttattatat cataaaccta aaaaagaatt tagttggggt gactaaggaa
      301 catcataaac ttcctctatc tatttagggc tattccccaa aaaaattgac ccacaaaccg
      361 tgatcaaaaa aataagctac cacagggata acaggctaat ctttcttaag agcccaaatt
      421 gtcagaaagg attggcacct cgatgttggc ttaggggccc ctaatggtgc agaagccata
      481 aaaggtaggt ttgttcaacc tttaaaaccc t
//
LOCUS       16S10                    511 bp    DNA     linear   INV 14-AUG-2015
DEFINITION  isolate BushHill_S12-13 Ribosomal subunit 16S rDNA (16S) gene.
ACCESSION   16S10
VERSION
KEYWORDS    .
SOURCE      mitochondrion Seepiophila jonesi
  ORGANISM  Seepiophila jonesi
            Eukaryota; Metazoa; Lophotrochozoa; Annelida; Polychaeta; Palpata;
            Canalipalpata; Sabellida; Siboglinidae; Seepiophila.
REFERENCE   1  (bases 1 to 511)
  AUTHORS   Huang,C., Schaeffer,S.W., Fisher,C.R. and Cowart,D.A.
  TITLE     Population structure of the cold seep tubeworm Seepiophila jonesi
            (Polychaeta, Siboglinidae) in the Gulf of Mexico
  JOURNAL   Unpublished
REFERENCE   2  (bases 1 to 511)
  AUTHORS   Huang,C., Schaeffer,S.W., Fisher,C.R. and Cowart,D.A.
  TITLE     Direct Submission
  JOURNAL   Submitted (14-AUG-2015) Animal Biology, University of Illinois, 515
            Morrill Hall, Urbana, IL 61801, USA
COMMENT     Bankit Comment: ALT EMAIL:dominique.cowart@gmail.com.
            Bankit Comment: TOTAL # OF SEQS:47.
            Bankit Comment: TOTAL # OF SETS:1.
            
            ##Assembly-Data-START##
            Sequencing Technology :: Sanger dideoxy sequencing
            ##Assembly-Data-END##
FEATURES             Location/Qualifiers
     source          1..511
                     /organism="Seepiophila jonesi"
                     /organelle="mitochondrion"
                     /mol_type="genomic DNA"
                     /isolate="BushHill-E13V1"
                     /specimen_voucher="S12-13"
                     /db_xref="taxon:151527"
                     /lat_lon="27.47 N 91.30 W"
                     /collection_date="1995"
                     /group="Gulf of Mexico"
     rRNA            <1..>511
                     /product="16S ribosomal RNA"
BASE COUNT      174 a    107 c     92 g    138 t
ORIGIN      
        1 tgcctttcga ctttactatg gaaggttcat cctgcccaat gactcttagt tcaatggccg
       61 cggtatcttg accgtgcaaa ggtagcataa tcacttgccc cttaattagg ggctggcatg
      121 aaaggacaca cgaaagcttc cctgtctcac aataataaat aaaaattaat ctttaagtga
      181 aaaagcttaa ataaaattgc aggacaagaa gaccccgttg agctttattc tctatagacc
      241 aatctaaata tttattatat cataaaccta aaaaagaatt tagttggggt gactaaggaa
      301 catcataaac ttcctctatc tatttagggc tattccccaa aaaaattgac ccacaaaccg
      361 tgatcaaaaa aataagctac cacagggata acaggctaat ctttcttaag agcccaaatt
      421 gtcagaaagg attggcacct cgatgttggc ttaggggccc ctaatggtgc agaagccata
      481 aaaggtaggt ttgttcaacc tttaaaaccc t
//
LOCUS       16S11                    511 bp    DNA     linear   INV 14-AUG-2015
DEFINITION  isolate BushHill_S12-14 Ribosomal subunit 16S rDNA (16S) gene.
ACCESSION   16S11
VERSION
KEYWORDS    .
SOURCE      mitochondrion Seepiophila jonesi
  ORGANISM  Seepiophila jonesi
            Eukaryota; Metazoa; Lophotrochozoa; Annelida; Polychaeta; Palpata;
            Canalipalpata; Sabellida; Siboglinidae; Seepiophila.
REFERENCE   1  (bases 1 to 511)
  AUTHORS   Huang,C., Schaeffer,S.W., Fisher,C.R. and Cowart,D.A.
  TITLE     Population structure of the cold seep tubeworm Seepiophila jonesi
            (Polychaeta, Siboglinidae) in the Gulf of Mexico
  JOURNAL   Unpublished
REFERENCE   2  (bases 1 to 511)
  AUTHORS   Huang,C., Schaeffer,S.W., Fisher,C.R. and Cowart,D.A.
  TITLE     Direct Submission
  JOURNAL   Submitted (14-AUG-2015) Animal Biology, University of Illinois, 515
            Morrill Hall, Urbana, IL 61801, USA
COMMENT     Bankit Comment: ALT EMAIL:dominique.cowart@gmail.com.
            Bankit Comment: TOTAL # OF SEQS:47.
            Bankit Comment: TOTAL # OF SETS:1.
            
            ##Assembly-Data-START##
            Sequencing Technology :: Sanger dideoxy sequencing
            ##Assembly-Data-END##
FEATURES             Location/Qualifiers
     source          1..511
                     /organism="Seepiophila jonesi"
                     /organelle="mitochondrion"
                     /mol_type="genomic DNA"
                     /isolate="BushHill-E32V"
                     /specimen_voucher="S12-14"
                     /db_xref="taxon:151527"
                     /lat_lon="27.47 N 91.30 W"
                     /collection_date="1995"
                     /group="Gulf of Mexico"
     rRNA            <1..>511
                     /product="16S ribosomal RNA"
BASE COUNT      174 a    107 c     92 g    138 t
ORIGIN      
        1 tgcctttcga ctttactatg gaaggttcat cctgcccaat gactcttagt tcaatggccg
       61 cggtatcttg accgtgcaaa ggtagcataa tcacttgccc cttaattagg ggctggcatg
      121 aaaggacaca cgaaagcttc cctgtctcac aataataaat aaaaattaat ctttaagtga
      181 aaaagcttaa ataaaattgc aggacaagaa gaccccgttg agctttattc tctatagacc
      241 aatctaaata tttattatat cataaaccta aaaaagaatt tagttggggt gactaaggaa
      301 catcataaac ttcctctatc tatttagggc tattccccaa aaaaattgac ccacaaaccg
      361 tgatcaaaaa aataagctac cacagggata acaggctaat ctttcttaag agcccaaatt
      421 gtcagaaagg attggcacct cgatgttggc ttaggggccc ctaatggtgc agaagccata
      481 aaaggtaggt ttgttcaacc tttaaaaccc t
//
LOCUS       16S12                    511 bp    DNA     linear   INV 14-AUG-2015
DEFINITION  isolate BushHill_S12-15 Ribosomal subunit 16S rDNA (16S) gene.
ACCESSION   16S12
VERSION
KEYWORDS    .
SOURCE      mitochondrion Seepiophila jonesi
  ORGANISM  Seepiophila jonesi
            Eukaryota; Metazoa; Lophotrochozoa; Annelida; Polychaeta; Palpata;
            Canalipalpata; Sabellida; Siboglinidae; Seepiophila.
REFERENCE   1  (bases 1 to 511)
  AUTHORS   Huang,C., Schaeffer,S.W., Fisher,C.R. and Cowart,D.A.
  TITLE     Population structure of the cold seep tubeworm Seepiophila jonesi
            (Polychaeta, Siboglinidae) in the Gulf of Mexico
  JOURNAL   Unpublished
REFERENCE   2  (bases 1 to 511)
  AUTHORS   Huang,C., Schaeffer,S.W., Fisher,C.R. and Cowart,D.A.
  TITLE     Direct Submission
  JOURNAL   Submitted (14-AUG-2015) Animal Biology, University of Illinois, 515
            Morrill Hall, Urbana, IL 61801, USA
COMMENT     Bankit Comment: ALT EMAIL:dominique.cowart@gmail.com.
            Bankit Comment: TOTAL # OF SEQS:47.
            Bankit Comment: TOTAL # OF SETS:1.
            
            ##Assembly-Data-START##
            Sequencing Technology :: Sanger dideoxy sequencing
            ##Assembly-Data-END##
FEATURES             Location/Qualifiers
     source          1..511
                     /organism="Seepiophila jonesi"
                     /organelle="mitochondrion"
                     /mol_type="genomic DNA"
                     /isolate="BushHill-E11V"
                     /specimen_voucher="S12-15"
                     /db_xref="taxon:151527"
                     /lat_lon="27.47 N 91.30 W"
                     /collection_date="1995"
                     /group="Gulf of Mexico"
     rRNA            <1..>511
                     /product="16S ribosomal RNA"
BASE COUNT      174 a    106 c     92 g    139 t
ORIGIN      
        1 tgcctttcga ctttactatg gaaggttcat cctgcccaat gactcttagt tcaatggccg
       61 cggtatcttg accgtgcaaa ggtagcataa tcacttgccc cttaattagg ggctggcatg
      121 aaaggacaca cgaaagcttc cctgtctcac aataataaat aaaaattaat ctttaagtga
      181 aaaagcttaa ataaaattgc aggacaagaa gaccccgttg agctttattc tctatagacc
      241 aatctaaata tttattatat cataaaccta aaaaagaatt tagttggggt gactaaggaa
      301 catcataaac ttcctctatc tatttagggt tattccccaa aaaaattgac ccacaaaccg
      361 tgatcaaaaa aataagctac cacagggata acaggctaat ctttcttaag agcccaaatt
      421 gtcagaaagg attggcacct cgatgttggc ttaggggccc ctaatggtgc agaagccata
      481 aaaggtaggt ttgttcaacc tttaaaaccc t
//
LOCUS       16S13                    511 bp    DNA     linear   INV 14-AUG-2015
DEFINITION  isolate BushHill_S12-16 Ribosomal subunit 16S rDNA (16S) gene.
ACCESSION   16S13
VERSION
KEYWORDS    .
SOURCE      mitochondrion Seepiophila jonesi
  ORGANISM  Seepiophila jonesi
            Eukaryota; Metazoa; Lophotrochozoa; Annelida; Polychaeta; Palpata;
            Canalipalpata; Sabellida; Siboglinidae; Seepiophila.
REFERENCE   1  (bases 1 to 511)
  AUTHORS   Huang,C., Schaeffer,S.W., Fisher,C.R. and Cowart,D.A.
  TITLE     Population structure of the cold seep tubeworm Seepiophila jonesi
            (Polychaeta, Siboglinidae) in the Gulf of Mexico
  JOURNAL   Unpublished
REFERENCE   2  (bases 1 to 511)
  AUTHORS   Huang,C., Schaeffer,S.W., Fisher,C.R. and Cowart,D.A.
  TITLE     Direct Submission
  JOURNAL   Submitted (14-AUG-2015) Animal Biology, University of Illinois, 515
            Morrill Hall, Urbana, IL 61801, USA
COMMENT     Bankit Comment: ALT EMAIL:dominique.cowart@gmail.com.
            Bankit Comment: TOTAL # OF SEQS:47.
            Bankit Comment: TOTAL # OF SETS:1.
            
            ##Assembly-Data-START##
            Sequencing Technology :: Sanger dideoxy sequencing
            ##Assembly-Data-END##
FEATURES             Location/Qualifiers
     source          1..511
                     /organism="Seepiophila jonesi"
                     /organelle="mitochondrion"
                     /mol_type="genomic DNA"
                     /isolate="BushHill-E13V"
                     /specimen_voucher="S12-16"
                     /db_xref="taxon:151527"
                     /lat_lon="27.47 N 91.30 W"
                     /collection_date="1995"
                     /group="Gulf of Mexico"
     rRNA            <1..>511
                     /product="16S ribosomal RNA"
BASE COUNT      174 a    107 c     92 g    138 t
ORIGIN      
        1 tgcctttcga ctttactatg gaaggttcat cctgcccaat gactcttagt tcaatggccg
       61 cggtatcttg accgtgcaaa ggtagcataa tcacttgccc cttaattagg ggctggcatg
      121 aaaggacaca cgaaagcttc cctgtctcac aataataaat aaaaattaat ctttaagtga
      181 aaaagcttaa ataaaattgc aggacaagaa gaccccgttg agctttattc tctatagacc
      241 aatctaaata tttattatat cataaaccta aaaaagaatt tagttggggt gactaaggaa
      301 catcataaac ttcctctatc tatttagggc tattccccaa aaaaattgac ccacaaaccg
      361 tgatcaaaaa aataagctac cacagggata acaggctaat ctttcttaag agcccaaatt
      421 gtcagaaagg attggcacct cgatgttggc ttaggggccc ctaatggtgc agaagccata
      481 aaaggtaggt ttgttcaacc tttaaaaccc t
//
LOCUS       16S14                    511 bp    DNA     linear   INV 14-AUG-2015
DEFINITION  isolate BushHill_S12-17 Ribosomal subunit 16S rDNA (16S) gene.
ACCESSION   16S14
VERSION
KEYWORDS    .
SOURCE      mitochondrion Seepiophila jonesi
  ORGANISM  Seepiophila jonesi
            Eukaryota; Metazoa; Lophotrochozoa; Annelida; Polychaeta; Palpata;
            Canalipalpata; Sabellida; Siboglinidae; Seepiophila.
REFERENCE   1  (bases 1 to 511)
  AUTHORS   Huang,C., Schaeffer,S.W., Fisher,C.R. and Cowart,D.A.
  TITLE     Population structure of the cold seep tubeworm Seepiophila jonesi
            (Polychaeta, Siboglinidae) in the Gulf of Mexico
  JOURNAL   Unpublished
REFERENCE   2  (bases 1 to 511)
  AUTHORS   Huang,C., Schaeffer,S.W., Fisher,C.R. and Cowart,D.A.
  TITLE     Direct Submission
  JOURNAL   Submitted (14-AUG-2015) Animal Biology, University of Illinois, 515
            Morrill Hall, Urbana, IL 61801, USA
COMMENT     Bankit Comment: ALT EMAIL:dominique.cowart@gmail.com.
            Bankit Comment: TOTAL # OF SEQS:47.
            Bankit Comment: TOTAL # OF SETS:1.
            
            ##Assembly-Data-START##
            Sequencing Technology :: Sanger dideoxy sequencing
            ##Assembly-Data-END##
FEATURES             Location/Qualifiers
     source          1..511
                     /organism="Seepiophila jonesi"
                     /organelle="mitochondrion"
                     /mol_type="genomic DNA"
                     /isolate="BushHill-E35V"
                     /specimen_voucher="S12-17"
                     /db_xref="taxon:151527"
                     /lat_lon="27.47 N 91.30 W"
                     /collection_date="1995"
                     /group="Gulf of Mexico"
     rRNA            <1..>511
                     /product="16S ribosomal RNA"
BASE COUNT      174 a    107 c     92 g    138 t
ORIGIN      
        1 tgcctttcga ctttactatg gaaggttcat cctgcccaat gactcttagt tcaatggccg
       61 cggtatcttg accgtgcaaa ggtagcataa tcacttgccc cttaattagg ggctggcatg
      121 aaaggacaca cgaaagcttc cctgtctcac aataataaat aaaaattaat ctttaagtga
      181 aaaagcttaa ataaaattgc aggacaagaa gaccccgttg agctttattc tctatagacc
      241 aatctaaata tttattatat cataaaccta aaaaagaatt tagttggggt gactaaggaa
      301 catcataaac ttcctctatc tatttagggc tattccccaa aaaaattgac ccacaaaccg
      361 tgatcaaaaa aataagctac cacagggata acaggctaat ctttcttaag agcccaaatt
      421 gtcagaaagg attggcacct cgatgttggc ttaggggccc ctaatggtgc agaagccata
      481 aaaggtaggt ttgttcaacc tttaaaaccc t
//
LOCUS       16S15                    511 bp    DNA     linear   INV 14-AUG-2015
DEFINITION  isolate BushHill_S12-18 Ribosomal subunit 16S rDNA (16S) gene.
ACCESSION   16S15
VERSION
KEYWORDS    .
SOURCE      mitochondrion Seepiophila jonesi
  ORGANISM  Seepiophila jonesi
            Eukaryota; Metazoa; Lophotrochozoa; Annelida; Polychaeta; Palpata;
            Canalipalpata; Sabellida; Siboglinidae; Seepiophila.
REFERENCE   1  (bases 1 to 511)
  AUTHORS   Huang,C., Schaeffer,S.W., Fisher,C.R. and Cowart,D.A.
  TITLE     Population structure of the cold seep tubeworm Seepiophila jonesi
            (Polychaeta, Siboglinidae) in the Gulf of Mexico
  JOURNAL   Unpublished
REFERENCE   2  (bases 1 to 511)
  AUTHORS   Huang,C., Schaeffer,S.W., Fisher,C.R. and Cowart,D.A.
  TITLE     Direct Submission
  JOURNAL   Submitted (14-AUG-2015) Animal Biology, University of Illinois, 515
            Morrill Hall, Urbana, IL 61801, USA
COMMENT     Bankit Comment: ALT EMAIL:dominique.cowart@gmail.com.
            Bankit Comment: TOTAL # OF SEQS:47.
            Bankit Comment: TOTAL # OF SETS:1.
            
            ##Assembly-Data-START##
            Sequencing Technology :: Sanger dideoxy sequencing
            ##Assembly-Data-END##
FEATURES             Location/Qualifiers
     source          1..511
                     /organism="Seepiophila jonesi"
                     /organelle="mitochondrion"
                     /mol_type="genomic DNA"
                     /isolate="BushHill-E22V"
                     /specimen_voucher="S12-18"
                     /db_xref="taxon:151527"
                     /lat_lon="27.47 N 91.30 W"
                     /collection_date="1995"
                     /group="Gulf of Mexico"
     rRNA            <1..>511
                     /product="16S ribosomal RNA"
BASE COUNT      174 a    107 c     92 g    138 t
ORIGIN      
        1 tgcctttcga ctttactatg gaaggttcat cctgcccaat gactcttagt tcaatggccg
       61 cggtatcttg accgtgcaaa ggtagcataa tcacttgccc cttaattagg ggctggcatg
      121 aaaggacaca cgaaagcttc cctgtctcac aataataaat aaaaattaat ctttaagtga
      181 aaaagcttaa ataaaattgc aggacaagaa gaccccgttg agctttattc tctatagacc
      241 aatctaaata tttattatat cataaaccta aaaaagaatt tagttggggt gactaaggaa
      301 catcataaac ttcctctatc tatttagggc tattccccaa aaaaattgac ccacaaaccg
      361 tgatcaaaaa aataagctac cacagggata acaggctaat ctttcttaag agcccaaatt
      421 gtcagaaagg attggcacct cgatgttggc ttaggggccc ctaatggtgc agaagccata
      481 aaaggtaggt ttgttcaacc tttaaaaccc t
//
LOCUS       16S16                    511 bp    DNA     linear   INV 14-AUG-2015
DEFINITION  isolate BushHill_S12-19 Ribosomal subunit 16S rDNA (16S) gene.
ACCESSION   16S16
VERSION
KEYWORDS    .
SOURCE      mitochondrion Seepiophila jonesi
  ORGANISM  Seepiophila jonesi
            Eukaryota; Metazoa; Lophotrochozoa; Annelida; Polychaeta; Palpata;
            Canalipalpata; Sabellida; Siboglinidae; Seepiophila.
REFERENCE   1  (bases 1 to 511)
  AUTHORS   Huang,C., Schaeffer,S.W., Fisher,C.R. and Cowart,D.A.
  TITLE     Population structure of the cold seep tubeworm Seepiophila jonesi
            (Polychaeta, Siboglinidae) in the Gulf of Mexico
  JOURNAL   Unpublished
REFERENCE   2  (bases 1 to 511)
  AUTHORS   Huang,C., Schaeffer,S.W., Fisher,C.R. and Cowart,D.A.
  TITLE     Direct Submission
  JOURNAL   Submitted (14-AUG-2015) Animal Biology, University of Illinois, 515
            Morrill Hall, Urbana, IL 61801, USA
COMMENT     Bankit Comment: ALT EMAIL:dominique.cowart@gmail.com.
            Bankit Comment: TOTAL # OF SEQS:47.
            Bankit Comment: TOTAL # OF SETS:1.
            
            ##Assembly-Data-START##
            Sequencing Technology :: Sanger dideoxy sequencing
            ##Assembly-Data-END##
FEATURES             Location/Qualifiers
     source          1..511
                     /organism="Seepiophila jonesi"
                     /organelle="mitochondrion"
                     /mol_type="genomic DNA"
                     /isolate="BushHill-E26V"
                     /specimen_voucher="S12-19"
                     /db_xref="taxon:151527"
                     /lat_lon="27.47 N 91.30 W"
                     /collection_date="1995"
                     /group="Gulf of Mexico"
     rRNA            <1..>511
                     /product="16S ribosomal RNA"
BASE COUNT      174 a    107 c     92 g    138 t
ORIGIN      
        1 tgcctttcga ctttactatg gaaggttcat cctgcccaat gactcttagt tcaatggccg
       61 cggtatcttg accgtgcaaa ggtagcataa tcacttgccc cttaattagg ggctggcatg
      121 aaaggacaca cgaaagcttc cctgtctcac aataataaat aaaaattaat ctttaagtga
      181 aaaagcttaa ataaaattgc aggacaagaa gaccccgttg agctttattc tctatagacc
      241 aatctaaata tttattatat cataaaccta aaaaagaatt tagttggggt gactaaggaa
      301 catcataaac ttcctctatc tatttagggc tattccccaa aaaaattgac ccacaaaccg
      361 tgatcaaaaa aataagctac cacagggata acaggctaat ctttcttaag agcccaaatt
      421 gtcagaaagg attggcacct cgatgttggc ttaggggccc ctaatggtgc agaagccata
      481 aaaggtaggt ttgttcaacc tttaaaaccc t
//
LOCUS       16S17                    511 bp    DNA     linear   INV 14-AUG-2015
DEFINITION  isolate GB544_S12-20 Ribosomal subunit 16S rDNA (16S) gene.
ACCESSION   16S17
VERSION
KEYWORDS    .
SOURCE      mitochondrion Seepiophila jonesi
  ORGANISM  Seepiophila jonesi
            Eukaryota; Metazoa; Lophotrochozoa; Annelida; Polychaeta; Palpata;
            Canalipalpata; Sabellida; Siboglinidae; Seepiophila.
REFERENCE   1  (bases 1 to 511)
  AUTHORS   Huang,C., Schaeffer,S.W., Fisher,C.R. and Cowart,D.A.
  TITLE     Population structure of the cold seep tubeworm Seepiophila jonesi
            (Polychaeta, Siboglinidae) in the Gulf of Mexico
  JOURNAL   Unpublished
REFERENCE   2  (bases 1 to 511)
  AUTHORS   Huang,C., Schaeffer,S.W., Fisher,C.R. and Cowart,D.A.
  TITLE     Direct Submission
  JOURNAL   Submitted (14-AUG-2015) Animal Biology, University of Illinois, 515
            Morrill Hall, Urbana, IL 61801, USA
COMMENT     Bankit Comment: ALT EMAIL:dominique.cowart@gmail.com.
            Bankit Comment: TOTAL # OF SEQS:47.
            Bankit Comment: TOTAL # OF SETS:1.
            
            ##Assembly-Data-START##
            Sequencing Technology :: Sanger dideoxy sequencing
            ##Assembly-Data-END##
FEATURES             Location/Qualifiers
     source          1..511
                     /organism="Seepiophila jonesi"
                     /organelle="mitochondrion"
                     /mol_type="genomic DNA"
                     /isolate="GB544-S8V"
                     /specimen_voucher="S12-20"
                     /db_xref="taxon:151527"
                     /lat_lon="27.26 N 93.09 W"
                     /collection_date="2003"
                     /group="Gulf of Mexico"
     rRNA            <1..>511
                     /product="16S ribosomal RNA"
BASE COUNT      174 a    107 c     92 g    138 t
ORIGIN      
        1 tgcctttcga ctttactatg gaaggttcat cctgcccaat gactcttagt tcaatggccg
       61 cggtatcttg accgtgcaaa ggtagcataa tcacttgccc cttaattagg ggctggcatg
      121 aaaggacaca cgaaagcttc cctgtctcac aataataaat aaaaattaat ctttaagtga
      181 aaaagcttaa ataaaattgc aggacaagaa gaccccgttg agctttattc tctatagacc
      241 aatctaaata tttattatat cataaaccta aaaaagaatt tagttggggt gactaaggaa
      301 catcataaac ttcctctatc tatttagggc tattccccaa aaaaattgac ccacaaaccg
      361 tgatcaaaaa aataagctac cacagggata acaggctaat ctttcttaag agcccaaatt
      421 gtcagaaagg attggcacct cgatgttggc ttaggggccc ctaatggtgc agaagccata
      481 aaaggtaggt ttgttcaacc tttaaaaccc t
//
LOCUS       16S18                    511 bp    DNA     linear   INV 14-AUG-2015
DEFINITION  isolate GB544_S12-21 Ribosomal subunit 16S rDNA (16S) gene.
ACCESSION   16S18
VERSION
KEYWORDS    .
SOURCE      mitochondrion Seepiophila jonesi
  ORGANISM  Seepiophila jonesi
            Eukaryota; Metazoa; Lophotrochozoa; Annelida; Polychaeta; Palpata;
            Canalipalpata; Sabellida; Siboglinidae; Seepiophila.
REFERENCE   1  (bases 1 to 511)
  AUTHORS   Huang,C., Schaeffer,S.W., Fisher,C.R. and Cowart,D.A.
  TITLE     Population structure of the cold seep tubeworm Seepiophila jonesi
            (Polychaeta, Siboglinidae) in the Gulf of Mexico
  JOURNAL   Unpublished
REFERENCE   2  (bases 1 to 511)
  AUTHORS   Huang,C., Schaeffer,S.W., Fisher,C.R. and Cowart,D.A.
  TITLE     Direct Submission
  JOURNAL   Submitted (14-AUG-2015) Animal Biology, University of Illinois, 515
            Morrill Hall, Urbana, IL 61801, USA
COMMENT     Bankit Comment: ALT EMAIL:dominique.cowart@gmail.com.
            Bankit Comment: TOTAL # OF SEQS:47.
            Bankit Comment: TOTAL # OF SETS:1.
            
            ##Assembly-Data-START##
            Sequencing Technology :: Sanger dideoxy sequencing
            ##Assembly-Data-END##
FEATURES             Location/Qualifiers
     source          1..511
                     /organism="Seepiophila jonesi"
                     /organelle="mitochondrion"
                     /mol_type="genomic DNA"
                     /isolate="GB544-S7V"
                     /specimen_voucher="S12-21"
                     /db_xref="taxon:151527"
                     /lat_lon="27.26 N 93.09 W"
                     /collection_date="2003"
                     /group="Gulf of Mexico"
     rRNA            <1..>511
                     /product="16S ribosomal RNA"
BASE COUNT      174 a    107 c     92 g    138 t
ORIGIN      
        1 tgcctttcga ctttactatg gaaggttcat cctgcccaat gactcttagt tcaatggccg
       61 cggtatcttg accgtgcaaa ggtagcataa tcacttgccc cttaattagg ggctggcatg
      121 aaaggacaca cgaaagcttc cctgtctcac aataataaat aaaaattaat ctttaagtga
      181 aaaagcttaa ataaaattgc aggacaagaa gaccccgttg agctttattc tctatagacc
      241 aatctaaata tttattatat cataaaccta aaaaagaatt tagttggggt gactaaggaa
      301 catcataaac ttcctctatc tatttagggc tattccccaa aaaaattgac ccacaaaccg
      361 tgatcaaaaa aataagctac cacagggata acaggctaat ctttcttaag agcccaaatt
      421 gtcagaaagg attggcacct cgatgttggc ttaggggccc ctaatggtgc agaagccata
      481 aaaggtaggt ttgttcaacc tttaaaaccc t
//
LOCUS       16S19                    511 bp    DNA     linear   INV 14-AUG-2015
DEFINITION  isolate GB544_S12-22 Ribosomal subunit 16S rDNA (16S) gene.
ACCESSION   16S19
VERSION
KEYWORDS    .
SOURCE      mitochondrion Seepiophila jonesi
  ORGANISM  Seepiophila jonesi
            Eukaryota; Metazoa; Lophotrochozoa; Annelida; Polychaeta; Palpata;
            Canalipalpata; Sabellida; Siboglinidae; Seepiophila.
REFERENCE   1  (bases 1 to 511)
  AUTHORS   Huang,C., Schaeffer,S.W., Fisher,C.R. and Cowart,D.A.
  TITLE     Population structure of the cold seep tubeworm Seepiophila jonesi
            (Polychaeta, Siboglinidae) in the Gulf of Mexico
  JOURNAL   Unpublished
REFERENCE   2  (bases 1 to 511)
  AUTHORS   Huang,C., Schaeffer,S.W., Fisher,C.R. and Cowart,D.A.
  TITLE     Direct Submission
  JOURNAL   Submitted (14-AUG-2015) Animal Biology, University of Illinois, 515
            Morrill Hall, Urbana, IL 61801, USA
COMMENT     Bankit Comment: ALT EMAIL:dominique.cowart@gmail.com.
            Bankit Comment: TOTAL # OF SEQS:47.
            Bankit Comment: TOTAL # OF SETS:1.
            
            ##Assembly-Data-START##
            Sequencing Technology :: Sanger dideoxy sequencing
            ##Assembly-Data-END##
FEATURES             Location/Qualifiers
     source          1..511
                     /organism="Seepiophila jonesi"
                     /organelle="mitochondrion"
                     /mol_type="genomic DNA"
                     /isolate="GB544-S6V"
                     /specimen_voucher="S12-22"
                     /db_xref="taxon:151527"
                     /lat_lon="27.26 N 93.09 W"
                     /collection_date="2003"
                     /group="Gulf of Mexico"
     rRNA            <1..>511
                     /product="16S ribosomal RNA"
BASE COUNT      174 a    107 c     92 g    138 t
ORIGIN      
        1 tgcctttcga ctttactatg gaaggttcat cctgcccaat gactcttagt tcaatggccg
       61 cggtatcttg accgtgcaaa ggtagcataa tcacttgccc cttaattagg ggctggcatg
      121 aaaggacaca cgaaagcttc cctgtctcac aataataaat aaaaattaat ctttaagtga
      181 aaaagcttaa ataaaattgc aggacaagaa gaccccgttg agctttattc tctatagacc
      241 aatctaaata tttattatat cataaaccta aaaaagaatt tagttggggt gactaaggaa
      301 catcataaac ttcctctatc tatttagggc tattccccaa aaaaattgac ccacaaaccg
      361 tgatcaaaaa aataagctac cacagggata acaggctaat ctttcttaag agcccaaatt
      421 gtcagaaagg attggcacct cgatgttggc ttaggggccc ctaatggtgc agaagccata
      481 aaaggtaggt ttgttcaacc tttaaaaccc t
//
LOCUS       16S20                    511 bp    DNA     linear   INV 14-AUG-2015
DEFINITION  isolate GB544_S12-23 Ribosomal subunit 16S rDNA (16S) gene.
ACCESSION   16S20
VERSION
KEYWORDS    .
SOURCE      mitochondrion Seepiophila jonesi
  ORGANISM  Seepiophila jonesi
            Eukaryota; Metazoa; Lophotrochozoa; Annelida; Polychaeta; Palpata;
            Canalipalpata; Sabellida; Siboglinidae; Seepiophila.
REFERENCE   1  (bases 1 to 511)
  AUTHORS   Huang,C., Schaeffer,S.W., Fisher,C.R. and Cowart,D.A.
  TITLE     Population structure of the cold seep tubeworm Seepiophila jonesi
            (Polychaeta, Siboglinidae) in the Gulf of Mexico
  JOURNAL   Unpublished
REFERENCE   2  (bases 1 to 511)
  AUTHORS   Huang,C., Schaeffer,S.W., Fisher,C.R. and Cowart,D.A.
  TITLE     Direct Submission
  JOURNAL   Submitted (14-AUG-2015) Animal Biology, University of Illinois, 515
            Morrill Hall, Urbana, IL 61801, USA
COMMENT     Bankit Comment: ALT EMAIL:dominique.cowart@gmail.com.
            Bankit Comment: TOTAL # OF SEQS:47.
            Bankit Comment: TOTAL # OF SETS:1.
            
            ##Assembly-Data-START##
            Sequencing Technology :: Sanger dideoxy sequencing
            ##Assembly-Data-END##
FEATURES             Location/Qualifiers
     source          1..511
                     /organism="Seepiophila jonesi"
                     /organelle="mitochondrion"
                     /mol_type="genomic DNA"
                     /isolate="GB544-S5V"
                     /specimen_voucher="S12-23"
                     /db_xref="taxon:151527"
                     /lat_lon="27.26 N 93.09 W"
                     /collection_date="2003"
                     /group="Gulf of Mexico"
     rRNA            <1..>511
                     /product="16S ribosomal RNA"
BASE COUNT      174 a    107 c     92 g    138 t
ORIGIN      
        1 tgcctttcga ctttactatg gaaggttcat cctgcccaat gactcttagt tcaatggccg
       61 cggtatcttg accgtgcaaa ggtagcataa tcacttgccc cttaattagg ggctggcatg
      121 aaaggacaca cgaaagcttc cctgtctcac aataataaat aaaaattaat ctttaagtga
      181 aaaagcttaa ataaaattgc aggacaagaa gaccccgttg agctttattc tctatagacc
      241 aatctaaata tttattatat cataaaccta aaaaagaatt tagttggggt gactaaggaa
      301 catcataaac ttcctctatc tatttagggc tattccccaa aaaaattgac ccacaaaccg
      361 tgatcaaaaa aataagctac cacagggata acaggctaat ctttcttaag agcccaaatt
      421 gtcagaaagg attggcacct cgatgttggc ttaggggccc ctaatggtgc agaagccata
      481 aaaggtaggt ttgttcaacc tttaaaaccc t
//
LOCUS       16S21                    511 bp    DNA     linear   INV 14-AUG-2015
DEFINITION  isolate GB544_S12-24 Ribosomal subunit 16S rDNA (16S) gene.
ACCESSION   16S21
VERSION
KEYWORDS    .
SOURCE      mitochondrion Seepiophila jonesi
  ORGANISM  Seepiophila jonesi
            Eukaryota; Metazoa; Lophotrochozoa; Annelida; Polychaeta; Palpata;
            Canalipalpata; Sabellida; Siboglinidae; Seepiophila.
REFERENCE   1  (bases 1 to 511)
  AUTHORS   Huang,C., Schaeffer,S.W., Fisher,C.R. and Cowart,D.A.
  TITLE     Population structure of the cold seep tubeworm Seepiophila jonesi
            (Polychaeta, Siboglinidae) in the Gulf of Mexico
  JOURNAL   Unpublished
REFERENCE   2  (bases 1 to 511)
  AUTHORS   Huang,C., Schaeffer,S.W., Fisher,C.R. and Cowart,D.A.
  TITLE     Direct Submission
  JOURNAL   Submitted (14-AUG-2015) Animal Biology, University of Illinois, 515
            Morrill Hall, Urbana, IL 61801, USA
COMMENT     Bankit Comment: ALT EMAIL:dominique.cowart@gmail.com.
            Bankit Comment: TOTAL # OF SEQS:47.
            Bankit Comment: TOTAL # OF SETS:1.
            
            ##Assembly-Data-START##
            Sequencing Technology :: Sanger dideoxy sequencing
            ##Assembly-Data-END##
FEATURES             Location/Qualifiers
     source          1..511
                     /organism="Seepiophila jonesi"
                     /organelle="mitochondrion"
                     /mol_type="genomic DNA"
                     /isolate="GB544-S4V"
                     /specimen_voucher="S12-24"
                     /db_xref="taxon:151527"
                     /lat_lon="27.26 N 93.09 W"
                     /collection_date="2003"
                     /group="Gulf of Mexico"
     rRNA            <1..>511
                     /product="16S ribosomal RNA"
BASE COUNT      174 a    107 c     92 g    138 t
ORIGIN      
        1 tgcctttcga ctttactatg gaaggttcat cctgcccaat gactcttagt tcaatggccg
       61 cggtatcttg accgtgcaaa ggtagcataa tcacttgccc cttaattagg ggctggcatg
      121 aaaggacaca cgaaagcttc cctgtctcac aataataaat aaaaattaat ctttaagtga
      181 aaaagcttaa ataaaattgc aggacaagaa gaccccgttg agctttattc tctatagacc
      241 aatctaaata tttattatat cataaaccta aaaaagaatt tagttggggt gactaaggaa
      301 catcataaac ttcctctatc tatttagggc tattccccaa aaaaattgac ccacaaaccg
      361 tgatcaaaaa aataagctac cacagggata acaggctaat ctttcttaag agcccaaatt
      421 gtcagaaagg attggcacct cgatgttggc ttaggggccc ctaatggtgc agaagccata
      481 aaaggtaggt ttgttcaacc tttaaaaccc t
//
LOCUS       16S22                    511 bp    DNA     linear   INV 14-AUG-2015
DEFINITION  isolate GB544_S12-25 Ribosomal subunit 16S rDNA (16S) gene.
ACCESSION   16S22
VERSION
KEYWORDS    .
SOURCE      mitochondrion Seepiophila jonesi
  ORGANISM  Seepiophila jonesi
            Eukaryota; Metazoa; Lophotrochozoa; Annelida; Polychaeta; Palpata;
            Canalipalpata; Sabellida; Siboglinidae; Seepiophila.
REFERENCE   1  (bases 1 to 511)
  AUTHORS   Huang,C., Schaeffer,S.W., Fisher,C.R. and Cowart,D.A.
  TITLE     Population structure of the cold seep tubeworm Seepiophila jonesi
            (Polychaeta, Siboglinidae) in the Gulf of Mexico
  JOURNAL   Unpublished
REFERENCE   2  (bases 1 to 511)
  AUTHORS   Huang,C., Schaeffer,S.W., Fisher,C.R. and Cowart,D.A.
  TITLE     Direct Submission
  JOURNAL   Submitted (14-AUG-2015) Animal Biology, University of Illinois, 515
            Morrill Hall, Urbana, IL 61801, USA
COMMENT     Bankit Comment: ALT EMAIL:dominique.cowart@gmail.com.
            Bankit Comment: TOTAL # OF SEQS:47.
            Bankit Comment: TOTAL # OF SETS:1.
            
            ##Assembly-Data-START##
            Sequencing Technology :: Sanger dideoxy sequencing
            ##Assembly-Data-END##
FEATURES             Location/Qualifiers
     source          1..511
                     /organism="Seepiophila jonesi"
                     /organelle="mitochondrion"
                     /mol_type="genomic DNA"
                     /isolate="GB544-S3V"
                     /specimen_voucher="S12-25"
                     /db_xref="taxon:151527"
                     /lat_lon="27.26 N 93.09 W"
                     /collection_date="2003"
                     /group="Gulf of Mexico"
     rRNA            <1..>511
                     /product="16S ribosomal RNA"
BASE COUNT      174 a    107 c     92 g    138 t
ORIGIN      
        1 tgcctttcga ctttactatg gaaggttcat cctgcccaat gactcttagt tcaatggccg
       61 cggtatcttg accgtgcaaa ggtagcataa tcacttgccc cttaattagg ggctggcatg
      121 aaaggacaca cgaaagcttc cctgtctcac aataataaat aaaaattaat ctttaagtga
      181 aaaagcttaa ataaaattgc aggacaagaa gaccccgttg agctttattc tctatagacc
      241 aatctaaata tttattatat cataaaccta aaaaagaatt tagttggggt gactaaggaa
      301 catcataaac ttcctctatc tatttagggc tattccccaa aaaaattgac ccacaaaccg
      361 tgatcaaaaa aataagctac cacagggata acaggctaat ctttcttaag agcccaaatt
      421 gtcagaaagg attggcacct cgatgttggc ttaggggccc ctaatggtgc agaagccata
      481 aaaggtaggt ttgttcaacc tttaaaaccc t
//
LOCUS       16S23                    511 bp    DNA     linear   INV 14-AUG-2015
DEFINITION  isolate GB544_S12-26 Ribosomal subunit 16S rDNA (16S) gene.
ACCESSION   16S23
VERSION
KEYWORDS    .
SOURCE      mitochondrion Seepiophila jonesi
  ORGANISM  Seepiophila jonesi
            Eukaryota; Metazoa; Lophotrochozoa; Annelida; Polychaeta; Palpata;
            Canalipalpata; Sabellida; Siboglinidae; Seepiophila.
REFERENCE   1  (bases 1 to 511)
  AUTHORS   Huang,C., Schaeffer,S.W., Fisher,C.R. and Cowart,D.A.
  TITLE     Population structure of the cold seep tubeworm Seepiophila jonesi
            (Polychaeta, Siboglinidae) in the Gulf of Mexico
  JOURNAL   Unpublished
REFERENCE   2  (bases 1 to 511)
  AUTHORS   Huang,C., Schaeffer,S.W., Fisher,C.R. and Cowart,D.A.
  TITLE     Direct Submission
  JOURNAL   Submitted (14-AUG-2015) Animal Biology, University of Illinois, 515
            Morrill Hall, Urbana, IL 61801, USA
COMMENT     Bankit Comment: ALT EMAIL:dominique.cowart@gmail.com.
            Bankit Comment: TOTAL # OF SEQS:47.
            Bankit Comment: TOTAL # OF SETS:1.
            
            ##Assembly-Data-START##
            Sequencing Technology :: Sanger dideoxy sequencing
            ##Assembly-Data-END##
FEATURES             Location/Qualifiers
     source          1..511
                     /organism="Seepiophila jonesi"
                     /organelle="mitochondrion"
                     /mol_type="genomic DNA"
                     /isolate="GB544-S2V"
                     /specimen_voucher="S12-26"
                     /db_xref="taxon:151527"
                     /lat_lon="27.26 N 93.09 W"
                     /collection_date="2003"
                     /group="Gulf of Mexico"
     rRNA            <1..>511
                     /product="16S ribosomal RNA"
BASE COUNT      174 a    107 c     92 g    138 t
ORIGIN      
        1 tgcctttcga ctttactatg gaaggttcat cctgcccaat gactcttagt tcaatggccg
       61 cggtatcttg accgtgcaaa ggtagcataa tcacttgccc cttaattagg ggctggcatg
      121 aaaggacaca cgaaagcttc cctgtctcac aataataaat aaaaattaat ctttaagtga
      181 aaaagcttaa ataaaattgc aggacaagaa gaccccgttg agctttattc tctatagacc
      241 aatctaaata tttattatat cataaaccta aaaaagaatt tagttggggt gactaaggaa
      301 catcataaac ttcctctatc tatttagggc tattccccaa aaaaattgac ccacaaaccg
      361 tgatcaaaaa aataagctac cacagggata acaggctaat ctttcttaag agcccaaatt
      421 gtcagaaagg attggcacct cgatgttggc ttaggggccc ctaatggtgc agaagccata
      481 aaaggtaggt ttgttcaacc tttaaaaccc t
//
LOCUS       16S24                    511 bp    DNA     linear   INV 14-AUG-2015
DEFINITION  isolate GB544_S12-27 Ribosomal subunit 16S rDNA (16S) gene.
ACCESSION   16S24
VERSION
KEYWORDS    .
SOURCE      mitochondrion Seepiophila jonesi
  ORGANISM  Seepiophila jonesi
            Eukaryota; Metazoa; Lophotrochozoa; Annelida; Polychaeta; Palpata;
            Canalipalpata; Sabellida; Siboglinidae; Seepiophila.
REFERENCE   1  (bases 1 to 511)
  AUTHORS   Huang,C., Schaeffer,S.W., Fisher,C.R. and Cowart,D.A.
  TITLE     Population structure of the cold seep tubeworm Seepiophila jonesi
            (Polychaeta, Siboglinidae) in the Gulf of Mexico
  JOURNAL   Unpublished
REFERENCE   2  (bases 1 to 511)
  AUTHORS   Huang,C., Schaeffer,S.W., Fisher,C.R. and Cowart,D.A.
  TITLE     Direct Submission
  JOURNAL   Submitted (14-AUG-2015) Animal Biology, University of Illinois, 515
            Morrill Hall, Urbana, IL 61801, USA
COMMENT     Bankit Comment: ALT EMAIL:dominique.cowart@gmail.com.
            Bankit Comment: TOTAL # OF SEQS:47.
            Bankit Comment: TOTAL # OF SETS:1.
            
            ##Assembly-Data-START##
            Sequencing Technology :: Sanger dideoxy sequencing
            ##Assembly-Data-END##
FEATURES             Location/Qualifiers
     source          1..511
                     /organism="Seepiophila jonesi"
                     /organelle="mitochondrion"
                     /mol_type="genomic DNA"
                     /isolate="GB544-S1V"
                     /specimen_voucher="S12-27"
                     /db_xref="taxon:151527"
                     /lat_lon="27.26 N 93.09 W"
                     /collection_date="2003"
                     /group="Gulf of Mexico"
     rRNA            <1..>511
                     /product="16S ribosomal RNA"
BASE COUNT      174 a    107 c     92 g    138 t
ORIGIN      
        1 tgcctttcga ctttactatg gaaggttcat cctgcccaat gactcttagt tcaatggccg
       61 cggtatcttg accgtgcaaa ggtagcataa tcacttgccc cttaattagg ggctggcatg
      121 aaaggacaca cgaaagcttc cctgtctcac aataataaat aaaaattaat ctttaagtga
      181 aaaagcttaa ataaaattgc aggacaagaa gaccccgttg agctttattc tctatagacc
      241 aatctaaata tttattatat cataaaccta aaaaagaatt tagttggggt gactaaggaa
      301 catcataaac ttcctctatc tatttagggc tattccccaa aaaaattgac ccacaaaccg
      361 tgatcaaaaa aataagctac cacagggata acaggctaat ctttcttaag agcccaaatt
      421 gtcagaaagg attggcacct cgatgttggc ttaggggccc ctaatggtgc agaagccata
      481 aaaggtaggt ttgttcaacc tttaaaaccc t
//
LOCUS       16S25                    511 bp    DNA     linear   INV 14-AUG-2015
DEFINITION  isolate GB544_S12-28 Ribosomal subunit 16S rDNA (16S) gene.
ACCESSION   16S25
VERSION
KEYWORDS    .
SOURCE      mitochondrion Seepiophila jonesi
  ORGANISM  Seepiophila jonesi
            Eukaryota; Metazoa; Lophotrochozoa; Annelida; Polychaeta; Palpata;
            Canalipalpata; Sabellida; Siboglinidae; Seepiophila.
REFERENCE   1  (bases 1 to 511)
  AUTHORS   Huang,C., Schaeffer,S.W., Fisher,C.R. and Cowart,D.A.
  TITLE     Population structure of the cold seep tubeworm Seepiophila jonesi
            (Polychaeta, Siboglinidae) in the Gulf of Mexico
  JOURNAL   Unpublished
REFERENCE   2  (bases 1 to 511)
  AUTHORS   Huang,C., Schaeffer,S.W., Fisher,C.R. and Cowart,D.A.
  TITLE     Direct Submission
  JOURNAL   Submitted (14-AUG-2015) Animal Biology, University of Illinois, 515
            Morrill Hall, Urbana, IL 61801, USA
COMMENT     Bankit Comment: ALT EMAIL:dominique.cowart@gmail.com.
            Bankit Comment: TOTAL # OF SEQS:47.
            Bankit Comment: TOTAL # OF SETS:1.
            
            ##Assembly-Data-START##
            Sequencing Technology :: Sanger dideoxy sequencing
            ##Assembly-Data-END##
FEATURES             Location/Qualifiers
     source          1..511
                     /organism="Seepiophila jonesi"
                     /organelle="mitochondrion"
                     /mol_type="genomic DNA"
                     /isolate="GB544-S10V"
                     /specimen_voucher="S12-28"
                     /db_xref="taxon:151527"
                     /lat_lon="27.26 N 93.09 W"
                     /collection_date="2003"
                     /group="Gulf of Mexico"
     rRNA            <1..>511
                     /product="16S ribosomal RNA"
BASE COUNT      174 a    107 c     92 g    138 t
ORIGIN      
        1 tgcctttcga ctttactatg gaaggttcat cctgcccaat gactcttagt tcaatggccg
       61 cggtatcttg accgtgcaaa ggtagcataa tcacttgccc cttaattagg ggctggcatg
      121 aaaggacaca cgaaagcttc cctgtctcac aataataaat aaaaattaat ctttaagtga
      181 aaaagcttaa ataaaattgc aggacaagaa gaccccgttg agctttattc tctatagacc
      241 aatctaaata tttattatat cataaaccta aaaaagaatt tagttggggt gactaaggaa
      301 catcataaac ttcctctatc tatttagggc tattccccaa aaaaattgac ccacaaaccg
      361 tgatcaaaaa aataagctac cacagggata acaggctaat ctttcttaag agcccaaatt
      421 gtcagaaagg attggcacct cgatgttggc ttaggggccc ctaatggtgc agaagccata
      481 aaaggtaggt ttgttcaacc tttaaaaccc t
//
LOCUS       16S26                    511 bp    DNA     linear   INV 14-AUG-2015
DEFINITION  isolate GB543_S12-29 Ribosomal subunit 16S rDNA (16S) gene.
ACCESSION   16S26
VERSION
KEYWORDS    .
SOURCE      mitochondrion Seepiophila jonesi
  ORGANISM  Seepiophila jonesi
            Eukaryota; Metazoa; Lophotrochozoa; Annelida; Polychaeta; Palpata;
            Canalipalpata; Sabellida; Siboglinidae; Seepiophila.
REFERENCE   1  (bases 1 to 511)
  AUTHORS   Huang,C., Schaeffer,S.W., Fisher,C.R. and Cowart,D.A.
  TITLE     Population structure of the cold seep tubeworm Seepiophila jonesi
            (Polychaeta, Siboglinidae) in the Gulf of Mexico
  JOURNAL   Unpublished
REFERENCE   2  (bases 1 to 511)
  AUTHORS   Huang,C., Schaeffer,S.W., Fisher,C.R. and Cowart,D.A.
  TITLE     Direct Submission
  JOURNAL   Submitted (14-AUG-2015) Animal Biology, University of Illinois, 515
            Morrill Hall, Urbana, IL 61801, USA
COMMENT     Bankit Comment: ALT EMAIL:dominique.cowart@gmail.com.
            Bankit Comment: TOTAL # OF SEQS:47.
            Bankit Comment: TOTAL # OF SETS:1.
            
            ##Assembly-Data-START##
            Sequencing Technology :: Sanger dideoxy sequencing
            ##Assembly-Data-END##
FEATURES             Location/Qualifiers
     source          1..511
                     /organism="Seepiophila jonesi"
                     /organelle="mitochondrion"
                     /mol_type="genomic DNA"
                     /isolate="GB543-S3V"
                     /specimen_voucher="S12-29"
                     /db_xref="taxon:151527"
                     /lat_lon="27.27 N 93.11 W"
                     /collection_date="2003"
                     /group="Gulf of Mexico"
     rRNA            <1..>511
                     /product="16S ribosomal RNA"
BASE COUNT      174 a    107 c     92 g    138 t
ORIGIN      
        1 tgcctttcga ctttactatg gaaggttcat cctgcccaat gactcttagt tcaatggccg
       61 cggtatcttg accgtgcaaa ggtagcataa tcacttgccc cttaattagg ggctggcatg
      121 aaaggacaca cgaaagcttc cctgtctcac aataataaat aaaaattaat ctttaagtga
      181 aaaagcttaa ataaaattgc aggacaagaa gaccccgttg agctttattc tctatagacc
      241 aatctaaata tttattatat cataaaccta aaaaagaatt tagttggggt gactaaggaa
      301 catcataaac ttcctctatc tatttagggc tattccccaa aaaaattgac ccacaaaccg
      361 tgatcaaaaa aataagctac cacagggata acaggctaat ctttcttaag agcccaaatt
      421 gtcagaaagg attggcacct cgatgttggc ttaggggccc ctaatggtgc agaagccata
      481 aaaggtaggt ttgttcaacc tttaaaaccc t
//
LOCUS       16S27                    511 bp    DNA     linear   INV 14-AUG-2015
DEFINITION  isolate GB543_S12-30 Ribosomal subunit 16S rDNA (16S) gene.
ACCESSION   16S27
VERSION
KEYWORDS    .
SOURCE      mitochondrion Seepiophila jonesi
  ORGANISM  Seepiophila jonesi
            Eukaryota; Metazoa; Lophotrochozoa; Annelida; Polychaeta; Palpata;
            Canalipalpata; Sabellida; Siboglinidae; Seepiophila.
REFERENCE   1  (bases 1 to 511)
  AUTHORS   Huang,C., Schaeffer,S.W., Fisher,C.R. and Cowart,D.A.
  TITLE     Population structure of the cold seep tubeworm Seepiophila jonesi
            (Polychaeta, Siboglinidae) in the Gulf of Mexico
  JOURNAL   Unpublished
REFERENCE   2  (bases 1 to 511)
  AUTHORS   Huang,C., Schaeffer,S.W., Fisher,C.R. and Cowart,D.A.
  TITLE     Direct Submission
  JOURNAL   Submitted (14-AUG-2015) Animal Biology, University of Illinois, 515
            Morrill Hall, Urbana, IL 61801, USA
COMMENT     Bankit Comment: ALT EMAIL:dominique.cowart@gmail.com.
            Bankit Comment: TOTAL # OF SEQS:47.
            Bankit Comment: TOTAL # OF SETS:1.
            
            ##Assembly-Data-START##
            Sequencing Technology :: Sanger dideoxy sequencing
            ##Assembly-Data-END##
FEATURES             Location/Qualifiers
     source          1..511
                     /organism="Seepiophila jonesi"
                     /organelle="mitochondrion"
                     /mol_type="genomic DNA"
                     /isolate="GB543-S1-V"
                     /specimen_voucher="S12-30"
                     /db_xref="taxon:151527"
                     /lat_lon="27.27 N 93.11 W"
                     /collection_date="2003"
                     /group="Gulf of Mexico"
     rRNA            <1..>511
                     /product="16S ribosomal RNA"
BASE COUNT      174 a    107 c     92 g    138 t
ORIGIN      
        1 tgcctttcga ctttactatg gaaggttcat cctgcccaat gactcttagt tcaatggccg
       61 cggtatcttg accgtgcaaa ggtagcataa tcacttgccc cttaattagg ggctggcatg
      121 aaaggacaca cgaaagcttc cctgtctcac aataataaat aaaaattaat ctttaagtga
      181 aaaagcttaa ataaaattgc aggacaagaa gaccccgttg agctttattc tctatagacc
      241 aatctaaata tttattatat cataaaccta aaaaagaatt tagttggggt gactaaggaa
      301 catcataaac ttcctctatc tatttagggc tattccccaa aaaaattgac ccacaaaccg
      361 tgatcaaaaa aataagctac cacagggata acaggctaat ctttcttaag agcccaaatt
      421 gtcagaaagg attggcacct cgatgttggc ttaggggccc ctaatggtgc agaagccata
      481 aaaggtaggt ttgttcaacc tttaaaaccc t
//
LOCUS       16S28                    511 bp    DNA     linear   INV 14-AUG-2015
DEFINITION  isolate GB543_S12-32 Ribosomal subunit 16S rDNA (16S) gene.
ACCESSION   16S28
VERSION
KEYWORDS    .
SOURCE      mitochondrion Seepiophila jonesi
  ORGANISM  Seepiophila jonesi
            Eukaryota; Metazoa; Lophotrochozoa; Annelida; Polychaeta; Palpata;
            Canalipalpata; Sabellida; Siboglinidae; Seepiophila.
REFERENCE   1  (bases 1 to 511)
  AUTHORS   Huang,C., Schaeffer,S.W., Fisher,C.R. and Cowart,D.A.
  TITLE     Population structure of the cold seep tubeworm Seepiophila jonesi
            (Polychaeta, Siboglinidae) in the Gulf of Mexico
  JOURNAL   Unpublished
REFERENCE   2  (bases 1 to 511)
  AUTHORS   Huang,C., Schaeffer,S.W., Fisher,C.R. and Cowart,D.A.
  TITLE     Direct Submission
  JOURNAL   Submitted (14-AUG-2015) Animal Biology, University of Illinois, 515
            Morrill Hall, Urbana, IL 61801, USA
COMMENT     Bankit Comment: ALT EMAIL:dominique.cowart@gmail.com.
            Bankit Comment: TOTAL # OF SEQS:47.
            Bankit Comment: TOTAL # OF SETS:1.
            
            ##Assembly-Data-START##
            Sequencing Technology :: Sanger dideoxy sequencing
            ##Assembly-Data-END##
FEATURES             Location/Qualifiers
     source          1..511
                     /organism="Seepiophila jonesi"
                     /organelle="mitochondrion"
                     /mol_type="genomic DNA"
                     /isolate="GB543-S9V"
                     /specimen_voucher="S12-32"
                     /db_xref="taxon:151527"
                     /lat_lon="27.27 N 93.11 W"
                     /collection_date="2003"
                     /group="Gulf of Mexico"
     rRNA            <1..>511
                     /product="16S ribosomal RNA"
BASE COUNT      174 a    107 c     92 g    138 t
ORIGIN      
        1 tgcctttcga ctttactatg gaaggttcat cctgcccaat gactcttagt tcaatggccg
       61 cggtatcttg accgtgcaaa ggtagcataa tcacttgccc cttaattagg ggctggcatg
      121 aaaggacaca cgaaagcttc cctgtctcac aataataaat aaaaattaat ctttaagtga
      181 aaaagcttaa ataaaattgc aggacaagaa gaccccgttg agctttattc tctatagacc
      241 aatctaaata tttattatat cataaaccta aaaaagaatt tagttggggt gactaaggaa
      301 catcataaac ttcctctatc tatttagggc tattccccaa aaaaattgac ccacaaaccg
      361 tgatcaaaaa aataagctac cacagggata acaggctaat ctttcttaag agcccaaatt
      421 gtcagaaagg attggcacct cgatgttggc ttaggggccc ctaatggtgc agaagccata
      481 aaaggtaggt ttgttcaacc tttaaaaccc t
//
LOCUS       16S29                    511 bp    DNA     linear   INV 14-AUG-2015
DEFINITION  isolate GB543_S12-33 Ribosomal subunit 16S rDNA (16S) gene.
ACCESSION   16S29
VERSION
KEYWORDS    .
SOURCE      mitochondrion Seepiophila jonesi
  ORGANISM  Seepiophila jonesi
            Eukaryota; Metazoa; Lophotrochozoa; Annelida; Polychaeta; Palpata;
            Canalipalpata; Sabellida; Siboglinidae; Seepiophila.
REFERENCE   1  (bases 1 to 511)
  AUTHORS   Huang,C., Schaeffer,S.W., Fisher,C.R. and Cowart,D.A.
  TITLE     Population structure of the cold seep tubeworm Seepiophila jonesi
            (Polychaeta, Siboglinidae) in the Gulf of Mexico
  JOURNAL   Unpublished
REFERENCE   2  (bases 1 to 511)
  AUTHORS   Huang,C., Schaeffer,S.W., Fisher,C.R. and Cowart,D.A.
  TITLE     Direct Submission
  JOURNAL   Submitted (14-AUG-2015) Animal Biology, University of Illinois, 515
            Morrill Hall, Urbana, IL 61801, USA
COMMENT     Bankit Comment: ALT EMAIL:dominique.cowart@gmail.com.
            Bankit Comment: TOTAL # OF SEQS:47.
            Bankit Comment: TOTAL # OF SETS:1.
            
            ##Assembly-Data-START##
            Sequencing Technology :: Sanger dideoxy sequencing
            ##Assembly-Data-END##
FEATURES             Location/Qualifiers
     source          1..511
                     /organism="Seepiophila jonesi"
                     /organelle="mitochondrion"
                     /mol_type="genomic DNA"
                     /isolate="GB543-S8V"
                     /specimen_voucher="S12-33"
                     /db_xref="taxon:151527"
                     /lat_lon="27.27 N 93.11 W"
                     /collection_date="2003"
                     /group="Gulf of Mexico"
     rRNA            <1..>511
                     /product="16S ribosomal RNA"
BASE COUNT      175 a    107 c     91 g    138 t
ORIGIN      
        1 tgcctttcga ctttactatg aaaggttcat cctgcccaat gactcttagt tcaatggccg
       61 cggtatcttg accgtgcaaa ggtagcataa tcacttgccc cttaattagg ggctggcatg
      121 aaaggacaca cgaaagcttc cctgtctcac aataataaat aaaaattaat ctttaagtga
      181 aaaagcttaa ataaaattgc aggacaagaa gaccccgttg agctttattc tctatagacc
      241 aatctaaata tttattatat cataaaccta aaaaagaatt tagttggggt gactaaggaa
      301 catcataaac ttcctctatc tatttagggc tattccccaa aaaaattgac ccacaaaccg
      361 tgatcaaaaa aataagctac cacagggata acaggctaat ctttcttaag agcccaaatt
      421 gtcagaaagg attggcacct cgatgttggc ttaggggccc ctaatggtgc agaagccata
      481 aaaggtaggt ttgttcaacc tttaaaaccc t
//
LOCUS       16S30                    511 bp    DNA     linear   INV 14-AUG-2015
DEFINITION  isolate GB543_S12-34 Ribosomal subunit 16S rDNA (16S) gene.
ACCESSION   16S30
VERSION
KEYWORDS    .
SOURCE      mitochondrion Seepiophila jonesi
  ORGANISM  Seepiophila jonesi
            Eukaryota; Metazoa; Lophotrochozoa; Annelida; Polychaeta; Palpata;
            Canalipalpata; Sabellida; Siboglinidae; Seepiophila.
REFERENCE   1  (bases 1 to 511)
  AUTHORS   Huang,C., Schaeffer,S.W., Fisher,C.R. and Cowart,D.A.
  TITLE     Population structure of the cold seep tubeworm Seepiophila jonesi
            (Polychaeta, Siboglinidae) in the Gulf of Mexico
  JOURNAL   Unpublished
REFERENCE   2  (bases 1 to 511)
  AUTHORS   Huang,C., Schaeffer,S.W., Fisher,C.R. and Cowart,D.A.
  TITLE     Direct Submission
  JOURNAL   Submitted (14-AUG-2015) Animal Biology, University of Illinois, 515
            Morrill Hall, Urbana, IL 61801, USA
COMMENT     Bankit Comment: ALT EMAIL:dominique.cowart@gmail.com.
            Bankit Comment: TOTAL # OF SEQS:47.
            Bankit Comment: TOTAL # OF SETS:1.
            
            ##Assembly-Data-START##
            Sequencing Technology :: Sanger dideoxy sequencing
            ##Assembly-Data-END##
FEATURES             Location/Qualifiers
     source          1..511
                     /organism="Seepiophila jonesi"
                     /organelle="mitochondrion"
                     /mol_type="genomic DNA"
                     /isolate="GB543-S7V"
                     /specimen_voucher="S12-34"
                     /db_xref="taxon:151527"
                     /lat_lon="27.27 N 93.11 W"
                     /collection_date="2003"
                     /group="Gulf of Mexico"
     rRNA            <1..>511
                     /product="16S ribosomal RNA"
BASE COUNT      174 a    107 c     92 g    138 t
ORIGIN      
        1 tgcctttcga ctttactatg gaaggttcat cctgcccaat gactcttagt tcaatggccg
       61 cggtatcttg accgtgcaaa ggtagcataa tcacttgccc cttaattagg ggctggcatg
      121 aaaggacaca cgaaagcttc cctgtctcac aataataaat aaaaattaat ctttaagtga
      181 aaaagcttaa ataaaattgc aggacaagaa gaccccgttg agctttattc tctatagacc
      241 aatctaaata tttattatat cataaaccta aaaaagaatt tagttggggt gactaaggaa
      301 catcataaac ttcctctatc tatttagggc tattccccaa aaaaattgac ccacaaaccg
      361 tgatcaaaaa aataagctac cacagggata acaggctaat ctttcttaag agcccaaatt
      421 gtcagaaagg attggcacct cgatgttggc ttaggggccc ctaatggtgc agaagccata
      481 aaaggtaggt ttgttcaacc tttaaaaccc t
//
LOCUS       16S31                    511 bp    DNA     linear   INV 14-AUG-2015
DEFINITION  isolate GB543_S12-35 Ribosomal subunit 16S rDNA (16S) gene.
ACCESSION   16S31
VERSION
KEYWORDS    .
SOURCE      mitochondrion Seepiophila jonesi
  ORGANISM  Seepiophila jonesi
            Eukaryota; Metazoa; Lophotrochozoa; Annelida; Polychaeta; Palpata;
            Canalipalpata; Sabellida; Siboglinidae; Seepiophila.
REFERENCE   1  (bases 1 to 511)
  AUTHORS   Huang,C., Schaeffer,S.W., Fisher,C.R. and Cowart,D.A.
  TITLE     Population structure of the cold seep tubeworm Seepiophila jonesi
            (Polychaeta, Siboglinidae) in the Gulf of Mexico
  JOURNAL   Unpublished
REFERENCE   2  (bases 1 to 511)
  AUTHORS   Huang,C., Schaeffer,S.W., Fisher,C.R. and Cowart,D.A.
  TITLE     Direct Submission
  JOURNAL   Submitted (14-AUG-2015) Animal Biology, University of Illinois, 515
            Morrill Hall, Urbana, IL 61801, USA
COMMENT     Bankit Comment: ALT EMAIL:dominique.cowart@gmail.com.
            Bankit Comment: TOTAL # OF SEQS:47.
            Bankit Comment: TOTAL # OF SETS:1.
            
            ##Assembly-Data-START##
            Sequencing Technology :: Sanger dideoxy sequencing
            ##Assembly-Data-END##
FEATURES             Location/Qualifiers
     source          1..511
                     /organism="Seepiophila jonesi"
                     /organelle="mitochondrion"
                     /mol_type="genomic DNA"
                     /isolate="GB543-S6V"
                     /specimen_voucher="S12-35"
                     /db_xref="taxon:151527"
                     /lat_lon="27.27 N 93.11 W"
                     /collection_date="2003"
                     /group="Gulf of Mexico"
     rRNA            <1..>511
                     /product="16S ribosomal RNA"
BASE COUNT      173 a    107 c     92 g    139 t
ORIGIN      
        1 tgcctttcga ctttactatg gaaggttcat cctgcccaat gactcttagt tcaatggccg
       61 cggtatcttg accgtgcaaa ggtagcataa tcacttgccc cttaattagg ggctggcatg
      121 aaaggacaca cgaaagcttc cctgtctcac aataataaat aaaaattaat ctttaagtga
      181 aaaagcttaa atataattgc aggacaagaa gaccccgttg agctttattc tctatagacc
      241 aatctaaata tttattatat cataaaccta aaaaagaatt tagttggggt gactaaggaa
      301 catcataaac ttcctctatc tatttagggc tattccccaa aaaaattgac ccacaaaccg
      361 tgatcaaaaa aataagctac cacagggata acaggctaat ctttcttaag agcccaaatt
      421 gtcagaaagg attggcacct cgatgttggc ttaggggccc ctaatggtgc agaagccata
      481 aaaggtaggt ttgttcaacc tttaaaaccc t
//
LOCUS       16S32                    511 bp    DNA     linear   INV 14-AUG-2015
DEFINITION  isolate GB543_S12-36 Ribosomal subunit 16S rDNA (16S) gene.
ACCESSION   16S32
VERSION
KEYWORDS    .
SOURCE      mitochondrion Seepiophila jonesi
  ORGANISM  Seepiophila jonesi
            Eukaryota; Metazoa; Lophotrochozoa; Annelida; Polychaeta; Palpata;
            Canalipalpata; Sabellida; Siboglinidae; Seepiophila.
REFERENCE   1  (bases 1 to 511)
  AUTHORS   Huang,C., Schaeffer,S.W., Fisher,C.R. and Cowart,D.A.
  TITLE     Population structure of the cold seep tubeworm Seepiophila jonesi
            (Polychaeta, Siboglinidae) in the Gulf of Mexico
  JOURNAL   Unpublished
REFERENCE   2  (bases 1 to 511)
  AUTHORS   Huang,C., Schaeffer,S.W., Fisher,C.R. and Cowart,D.A.
  TITLE     Direct Submission
  JOURNAL   Submitted (14-AUG-2015) Animal Biology, University of Illinois, 515
            Morrill Hall, Urbana, IL 61801, USA
COMMENT     Bankit Comment: ALT EMAIL:dominique.cowart@gmail.com.
            Bankit Comment: TOTAL # OF SEQS:47.
            Bankit Comment: TOTAL # OF SETS:1.
            
            ##Assembly-Data-START##
            Sequencing Technology :: Sanger dideoxy sequencing
            ##Assembly-Data-END##
FEATURES             Location/Qualifiers
     source          1..511
                     /organism="Seepiophila jonesi"
                     /organelle="mitochondrion"
                     /mol_type="genomic DNA"
                     /isolate="GC234-S1W"
                     /specimen_voucher="S12-36"
                     /db_xref="taxon:151527"
                     /lat_lon="27.44 N 91.13 W"
                     /collection_date="2003"
                     /group="Gulf of Mexico"
     rRNA            <1..>511
                     /product="16S ribosomal RNA"
BASE COUNT      174 a    107 c     92 g    138 t
ORIGIN      
        1 tgcctttcga ctttactatg gaaggttcat cctgcccaat gactcttagt tcaatggccg
       61 cggtatcttg accgtgcaaa ggtagcataa tcacttgccc cttaattagg ggctggcatg
      121 aaaggacaca cgaaagcttc cctgtctcac aataataaat aaaaattaat ctttaagtga
      181 aaaagcttaa ataaaattgc aggacaagaa gaccccgttg agctttattc tctatagacc
      241 aatctaaata tttattatat cataaaccta aaaaagaatt tagttggggt gactaaggaa
      301 catcataaac ttcctctatc tatttagggc tattccccaa aaaaattgac ccacaaaccg
      361 tgatcaaaaa aataagctac cacagggata acaggctaat ctttcttaag agcccaaatt
      421 gtcagaaagg attggcacct cgatgttggc ttaggggccc ctaatggtgc agaagccata
      481 aaaggtaggt ttgttcaacc tttaaaaccc t
//
LOCUS       16S33                    511 bp    DNA     linear   INV 14-AUG-2015
DEFINITION  isolate GC234_S12-37 Ribosomal subunit 16S rDNA (16S) gene.
ACCESSION   16S33
VERSION
KEYWORDS    .
SOURCE      mitochondrion Seepiophila jonesi
  ORGANISM  Seepiophila jonesi
            Eukaryota; Metazoa; Lophotrochozoa; Annelida; Polychaeta; Palpata;
            Canalipalpata; Sabellida; Siboglinidae; Seepiophila.
REFERENCE   1  (bases 1 to 511)
  AUTHORS   Huang,C., Schaeffer,S.W., Fisher,C.R. and Cowart,D.A.
  TITLE     Population structure of the cold seep tubeworm Seepiophila jonesi
            (Polychaeta, Siboglinidae) in the Gulf of Mexico
  JOURNAL   Unpublished
REFERENCE   2  (bases 1 to 511)
  AUTHORS   Huang,C., Schaeffer,S.W., Fisher,C.R. and Cowart,D.A.
  TITLE     Direct Submission
  JOURNAL   Submitted (14-AUG-2015) Animal Biology, University of Illinois, 515
            Morrill Hall, Urbana, IL 61801, USA
COMMENT     Bankit Comment: ALT EMAIL:dominique.cowart@gmail.com.
            Bankit Comment: TOTAL # OF SEQS:47.
            Bankit Comment: TOTAL # OF SETS:1.
            
            ##Assembly-Data-START##
            Sequencing Technology :: Sanger dideoxy sequencing
            ##Assembly-Data-END##
FEATURES             Location/Qualifiers
     source          1..511
                     /organism="Seepiophila jonesi"
                     /organelle="mitochondrion"
                     /mol_type="genomic DNA"
                     /isolate="GC234-S2W"
                     /specimen_voucher="S12-37"
                     /db_xref="taxon:151527"
                     /lat_lon="27.44 N 91.13 W"
                     /collection_date="2006"
                     /group="Gulf of Mexico"
     rRNA            <1..>511
                     /product="16S ribosomal RNA"
BASE COUNT      174 a    107 c     92 g    138 t
ORIGIN      
        1 tgcctttcga ctttactatg gaaggttcat cctgcccaat gactcttagt tcaatggccg
       61 cggtatcttg accgtgcaaa ggtagcataa tcacttgccc cttaattagg ggctggcatg
      121 aaaggacaca cgaaagcttc cctgtctcac aataataaat aaaaattaat ctttaagtga
      181 aaaagcttaa ataaaattgc aggacaagaa gaccccgttg agctttattc tctatagacc
      241 aatctaaata tttattatat cataaaccta aaaaagaatt tagttggggt gactaaggaa
      301 catcataaac ttcctctatc tatttagggc tattccccaa aaaaattgac ccacaaaccg
      361 tgatcaaaaa aataagctac cacagggata acaggctaat ctttcttaag agcccaaatt
      421 gtcagaaagg attggcacct cgatgttggc ttaggggccc ctaatggtgc agaagccata
      481 aaaggtaggt ttgttcaacc tttaaaaccc t
//
LOCUS       16S34                    511 bp    DNA     linear   INV 14-AUG-2015
DEFINITION  isolate GC234_S12-39 Ribosomal subunit 16S rDNA (16S) gene.
ACCESSION   16S34
VERSION
KEYWORDS    .
SOURCE      mitochondrion Seepiophila jonesi
  ORGANISM  Seepiophila jonesi
            Eukaryota; Metazoa; Lophotrochozoa; Annelida; Polychaeta; Palpata;
            Canalipalpata; Sabellida; Siboglinidae; Seepiophila.
REFERENCE   1  (bases 1 to 511)
  AUTHORS   Huang,C., Schaeffer,S.W., Fisher,C.R. and Cowart,D.A.
  TITLE     Population structure of the cold seep tubeworm Seepiophila jonesi
            (Polychaeta, Siboglinidae) in the Gulf of Mexico
  JOURNAL   Unpublished
REFERENCE   2  (bases 1 to 511)
  AUTHORS   Huang,C., Schaeffer,S.W., Fisher,C.R. and Cowart,D.A.
  TITLE     Direct Submission
  JOURNAL   Submitted (14-AUG-2015) Animal Biology, University of Illinois, 515
            Morrill Hall, Urbana, IL 61801, USA
COMMENT     Bankit Comment: ALT EMAIL:dominique.cowart@gmail.com.
            Bankit Comment: TOTAL # OF SEQS:47.
            Bankit Comment: TOTAL # OF SETS:1.
            
            ##Assembly-Data-START##
            Sequencing Technology :: Sanger dideoxy sequencing
            ##Assembly-Data-END##
FEATURES             Location/Qualifiers
     source          1..511
                     /organism="Seepiophila jonesi"
                     /organelle="mitochondrion"
                     /mol_type="genomic DNA"
                     /isolate="GC234-S6obt"
                     /specimen_voucher="S12-39"
                     /db_xref="taxon:151527"
                     /lat_lon="27.44 N 91.13 W"
                     /collection_date="2006"
                     /group="Gulf of Mexico"
     rRNA            <1..>511
                     /product="16S ribosomal RNA"
BASE COUNT      175 a    108 c     91 g    136 t      1 others
ORIGIN      
        1 tgcctttcga ctttactatg gaaggttcat cctgcccaat gactcttagt tcaatggccg
       61 cggtatcttg accgtgcaaa ggtagcataa tcacttgccc cttaattagg ggctggcatg
      121 aaaggacaca cgaaagcttc cctgtctcac aataataaat aaaaattaat ctttaagtga
      181 aaaagcttaa ataaaattgc aggacaagaa gaccccgttg agctttattc tctatagacc
      241 aatctaaata tttattatat cataaaccta aaaaagaatt tagttggggt gactaaggaa
      301 catcataaac ttcctctatc tatttagggc tattccccaa aaaaattgac ccacaaaccg
      361 tgatcaaaaa aaaaanccac cacagggata acaggctaat ctttcttaag agcccaaatt
      421 gtcagaaagg attggcacct cgatgttggc ttaggggccc ctaatggtgc agaagccata
      481 aaaggtaggt ttgttcaacc tttaaaaccc t
//
LOCUS       16S35                    511 bp    DNA     linear   INV 14-AUG-2015
DEFINITION  isolate GC234_S12-40 Ribosomal subunit 16S rDNA (16S) gene.
ACCESSION   16S35
VERSION
KEYWORDS    .
SOURCE      mitochondrion Seepiophila jonesi
  ORGANISM  Seepiophila jonesi
            Eukaryota; Metazoa; Lophotrochozoa; Annelida; Polychaeta; Palpata;
            Canalipalpata; Sabellida; Siboglinidae; Seepiophila.
REFERENCE   1  (bases 1 to 511)
  AUTHORS   Huang,C., Schaeffer,S.W., Fisher,C.R. and Cowart,D.A.
  TITLE     Population structure of the cold seep tubeworm Seepiophila jonesi
            (Polychaeta, Siboglinidae) in the Gulf of Mexico
  JOURNAL   Unpublished
REFERENCE   2  (bases 1 to 511)
  AUTHORS   Huang,C., Schaeffer,S.W., Fisher,C.R. and Cowart,D.A.
  TITLE     Direct Submission
  JOURNAL   Submitted (14-AUG-2015) Animal Biology, University of Illinois, 515
            Morrill Hall, Urbana, IL 61801, USA
COMMENT     Bankit Comment: ALT EMAIL:dominique.cowart@gmail.com.
            Bankit Comment: TOTAL # OF SEQS:47.
            Bankit Comment: TOTAL # OF SETS:1.
            
            ##Assembly-Data-START##
            Sequencing Technology :: Sanger dideoxy sequencing
            ##Assembly-Data-END##
FEATURES             Location/Qualifiers
     source          1..511
                     /organism="Seepiophila jonesi"
                     /organelle="mitochondrion"
                     /mol_type="genomic DNA"
                     /isolate="GC234-S6W"
                     /specimen_voucher="S12-40"
                     /db_xref="taxon:151527"
                     /lat_lon="27.44 N 91.13 W"
                     /collection_date="2006"
                     /group="Gulf of Mexico"
     rRNA            <1..>511
                     /product="16S ribosomal RNA"
BASE COUNT      174 a    107 c     92 g    138 t
ORIGIN      
        1 tgcctttcga ctttactatg gaaggttcat cctgcccaat gactcttagt tcaatggccg
       61 cggtatcttg accgtgcaaa ggtagcataa tcacttgccc cttaattagg ggctggcatg
      121 aaaggacaca cgaaagcttc cctgtctcac aataataaat aaaaattaat ctttaagtga
      181 aaaagcttaa ataaaattgc aggacaagaa gaccccgttg agctttattc tctatagacc
      241 aatctaaata tttattatat cataaaccta aaaaagaatt tagttggggt gactaaggaa
      301 catcataaac ttcctctatc tatttagggc tattccccaa aaaaattgac ccacaaaccg
      361 tgatcaaaaa aataagctac cacagggata acaggctaat ctttcttaag agcccaaatt
      421 gtcagaaagg attggcacct cgatgttggc ttaggggccc ctaatggtgc agaagccata
      481 aaaggtaggt ttgttcaacc tttaaaaccc t
//
LOCUS       16S36                    511 bp    DNA     linear   INV 14-AUG-2015
DEFINITION  isolate GC234_S12-41 Ribosomal subunit 16S rDNA (16S) gene.
ACCESSION   16S36
VERSION
KEYWORDS    .
SOURCE      mitochondrion Seepiophila jonesi
  ORGANISM  Seepiophila jonesi
            Eukaryota; Metazoa; Lophotrochozoa; Annelida; Polychaeta; Palpata;
            Canalipalpata; Sabellida; Siboglinidae; Seepiophila.
REFERENCE   1  (bases 1 to 511)
  AUTHORS   Huang,C., Schaeffer,S.W., Fisher,C.R. and Cowart,D.A.
  TITLE     Population structure of the cold seep tubeworm Seepiophila jonesi
            (Polychaeta, Siboglinidae) in the Gulf of Mexico
  JOURNAL   Unpublished
REFERENCE   2  (bases 1 to 511)
  AUTHORS   Huang,C., Schaeffer,S.W., Fisher,C.R. and Cowart,D.A.
  TITLE     Direct Submission
  JOURNAL   Submitted (14-AUG-2015) Animal Biology, University of Illinois, 515
            Morrill Hall, Urbana, IL 61801, USA
COMMENT     Bankit Comment: ALT EMAIL:dominique.cowart@gmail.com.
            Bankit Comment: TOTAL # OF SEQS:47.
            Bankit Comment: TOTAL # OF SETS:1.
            
            ##Assembly-Data-START##
            Sequencing Technology :: Sanger dideoxy sequencing
            ##Assembly-Data-END##
FEATURES             Location/Qualifiers
     source          1..511
                     /organism="Seepiophila jonesi"
                     /organelle="mitochondrion"
                     /mol_type="genomic DNA"
                     /isolate="GC234-S3W"
                     /specimen_voucher="S12-41"
                     /db_xref="taxon:151527"
                     /lat_lon="27.44 N 91.13 W"
                     /collection_date="2006"
                     /group="Gulf of Mexico"
     rRNA            <1..>511
                     /product="16S ribosomal RNA"
BASE COUNT      174 a    107 c     92 g    138 t
ORIGIN      
        1 tgcctttcga ctttactatg gaaggttcat cctgcccaat gactcttagt tcaatggccg
       61 cggtatcttg accgtgcaaa ggtagcataa tcacttgccc cttaattagg ggctggcatg
      121 aaaggacaca cgaaagcttc cctgtctcac aataataaat aaaaattaat ctttaagtga
      181 aaaagcttaa ataaaattgc aggacaagaa gaccccgttg agctttattc tctatagacc
      241 aatctaaata tttattatat cataaaccta aaaaagaatt tagttggggt gactaaggaa
      301 catcataaac ttcctctatc tatttagggc tattccccaa aaaaattgac ccacaaaccg
      361 tgatcaaaaa aataagctac cacagggata acaggctaat ctttcttaag agcccaaatt
      421 gtcagaaagg attggcacct cgatgttggc ttaggggccc ctaatggtgc agaagccata
      481 aaaggtaggt ttgttcaacc tttaaaaccc t
//
LOCUS       16S37                    511 bp    DNA     linear   INV 14-AUG-2015
DEFINITION  isolate GC234_S12-42 Ribosomal subunit 16S rDNA (16S) gene.
ACCESSION   16S37
VERSION
KEYWORDS    .
SOURCE      mitochondrion Seepiophila jonesi
  ORGANISM  Seepiophila jonesi
            Eukaryota; Metazoa; Lophotrochozoa; Annelida; Polychaeta; Palpata;
            Canalipalpata; Sabellida; Siboglinidae; Seepiophila.
REFERENCE   1  (bases 1 to 511)
  AUTHORS   Huang,C., Schaeffer,S.W., Fisher,C.R. and Cowart,D.A.
  TITLE     Population structure of the cold seep tubeworm Seepiophila jonesi
            (Polychaeta, Siboglinidae) in the Gulf of Mexico
  JOURNAL   Unpublished
REFERENCE   2  (bases 1 to 511)
  AUTHORS   Huang,C., Schaeffer,S.W., Fisher,C.R. and Cowart,D.A.
  TITLE     Direct Submission
  JOURNAL   Submitted (14-AUG-2015) Animal Biology, University of Illinois, 515
            Morrill Hall, Urbana, IL 61801, USA
COMMENT     Bankit Comment: ALT EMAIL:dominique.cowart@gmail.com.
            Bankit Comment: TOTAL # OF SEQS:47.
            Bankit Comment: TOTAL # OF SETS:1.
            
            ##Assembly-Data-START##
            Sequencing Technology :: Sanger dideoxy sequencing
            ##Assembly-Data-END##
FEATURES             Location/Qualifiers
     source          1..511
                     /organism="Seepiophila jonesi"
                     /organelle="mitochondrion"
                     /mol_type="genomic DNA"
                     /isolate="GC234-S4W"
                     /specimen_voucher="S12-42"
                     /db_xref="taxon:151527"
                     /lat_lon="27.44 N 91.13 W"
                     /collection_date="2006"
                     /group="Gulf of Mexico"
     rRNA            <1..>511
                     /product="16S ribosomal RNA"
BASE COUNT      174 a    107 c     92 g    138 t
ORIGIN      
        1 tgcctttcga ctttactatg gaaggttcat cctgcccaat gactcttagt tcaatggccg
       61 cggtatcttg accgtgcaaa ggtagcataa tcacttgccc cttaattagg ggctggcatg
      121 aaaggacaca cgaaagcttc cctgtctcac aataataaat aaaaattaat ctttaagtga
      181 aaaagcttaa ataaaattgc aggacaagaa gaccccgttg agctttattc tctatagacc
      241 aatctaaata tttattatat cataaaccta aaaaagaatt tagttggggt gactaaggaa
      301 catcataaac ttcctctatc tatttagggc tattccccaa aaaaattgac ccacaaaccg
      361 tgatcaaaaa aataagctac cacagggata acaggctaat ctttcttaag agcccaaatt
      421 gtcagaaagg attggcacct cgatgttggc ttaggggccc ctaatggtgc agaagccata
      481 aaaggtaggt ttgttcaacc tttaaaaccc t
//
LOCUS       16S38                    511 bp    DNA     linear   INV 14-AUG-2015
DEFINITION  isolate GC234_S12-43 Ribosomal subunit 16S rDNA (16S) gene.
ACCESSION   16S38
VERSION
KEYWORDS    .
SOURCE      mitochondrion Seepiophila jonesi
  ORGANISM  Seepiophila jonesi
            Eukaryota; Metazoa; Lophotrochozoa; Annelida; Polychaeta; Palpata;
            Canalipalpata; Sabellida; Siboglinidae; Seepiophila.
REFERENCE   1  (bases 1 to 511)
  AUTHORS   Huang,C., Schaeffer,S.W., Fisher,C.R. and Cowart,D.A.
  TITLE     Population structure of the cold seep tubeworm Seepiophila jonesi
            (Polychaeta, Siboglinidae) in the Gulf of Mexico
  JOURNAL   Unpublished
REFERENCE   2  (bases 1 to 511)
  AUTHORS   Huang,C., Schaeffer,S.W., Fisher,C.R. and Cowart,D.A.
  TITLE     Direct Submission
  JOURNAL   Submitted (14-AUG-2015) Animal Biology, University of Illinois, 515
            Morrill Hall, Urbana, IL 61801, USA
COMMENT     Bankit Comment: ALT EMAIL:dominique.cowart@gmail.com.
            Bankit Comment: TOTAL # OF SEQS:47.
            Bankit Comment: TOTAL # OF SETS:1.
            
            ##Assembly-Data-START##
            Sequencing Technology :: Sanger dideoxy sequencing
            ##Assembly-Data-END##
FEATURES             Location/Qualifiers
     source          1..511
                     /organism="Seepiophila jonesi"
                     /organelle="mitochondrion"
                     /mol_type="genomic DNA"
                     /isolate="GC234-S5"
                     /specimen_voucher="S12-43"
                     /db_xref="taxon:151527"
                     /lat_lon="27.44 N 91.13 W"
                     /collection_date="2006"
                     /group="Gulf of Mexico"
     rRNA            <1..>511
                     /product="16S ribosomal RNA"
BASE COUNT      174 a    107 c     92 g    138 t
ORIGIN      
        1 tgcctttcga ctttactatg gaaggttcat cctgcccaat gactcttagt tcaatggccg
       61 cggtatcttg accgtgcaaa ggtagcataa tcacttgccc cttaattagg ggctggcatg
      121 aaaggacaca cgaaagcttc cctgtctcac aataataaat aaaaattaat ctttaagtga
      181 aaaagcttaa ataaaattgc aggacaagaa gaccccgttg agctttattc tctatagacc
      241 aatctaaata tttattatat cataaaccta aaaaagaatt tagttggggt gactaaggaa
      301 catcataaac ttcctctatc tatttagggc tattccccaa aaaaattgac ccacaaaccg
      361 tgatcaaaaa aataagctac cacagggata acaggctaat ctttcttaag agcccaaatt
      421 gtcagaaagg attggcacct cgatgttggc ttaggggccc ctaatggtgc agaagccata
      481 aaaggtaggt ttgttcaacc tttaaaaccc t
//
LOCUS       16S39                    511 bp    DNA     linear   INV 14-AUG-2015
DEFINITION  isolate GC234_S12-44 Ribosomal subunit 16S rDNA (16S) gene.
ACCESSION   16S39
VERSION
KEYWORDS    .
SOURCE      mitochondrion Seepiophila jonesi
  ORGANISM  Seepiophila jonesi
            Eukaryota; Metazoa; Lophotrochozoa; Annelida; Polychaeta; Palpata;
            Canalipalpata; Sabellida; Siboglinidae; Seepiophila.
REFERENCE   1  (bases 1 to 511)
  AUTHORS   Huang,C., Schaeffer,S.W., Fisher,C.R. and Cowart,D.A.
  TITLE     Population structure of the cold seep tubeworm Seepiophila jonesi
            (Polychaeta, Siboglinidae) in the Gulf of Mexico
  JOURNAL   Unpublished
REFERENCE   2  (bases 1 to 511)
  AUTHORS   Huang,C., Schaeffer,S.W., Fisher,C.R. and Cowart,D.A.
  TITLE     Direct Submission
  JOURNAL   Submitted (14-AUG-2015) Animal Biology, University of Illinois, 515
            Morrill Hall, Urbana, IL 61801, USA
COMMENT     Bankit Comment: ALT EMAIL:dominique.cowart@gmail.com.
            Bankit Comment: TOTAL # OF SEQS:47.
            Bankit Comment: TOTAL # OF SETS:1.
            
            ##Assembly-Data-START##
            Sequencing Technology :: Sanger dideoxy sequencing
            ##Assembly-Data-END##
FEATURES             Location/Qualifiers
     source          1..511
                     /organism="Seepiophila jonesi"
                     /organelle="mitochondrion"
                     /mol_type="genomic DNA"
                     /isolate="GC234-S1"
                     /specimen_voucher="S12-44"
                     /db_xref="taxon:151527"
                     /lat_lon="27.44 N 91.13 W"
                     /collection_date="2006"
                     /group="Gulf of Mexico"
     rRNA            <1..>511
                     /product="16S ribosomal RNA"
BASE COUNT      174 a    107 c     92 g    138 t
ORIGIN      
        1 tgcctttcga ctttactatg gaaggttcat cctgcccaat gactcttagt tcaatggccg
       61 cggtatcttg accgtgcaaa ggtagcataa tcacttgccc cttaattagg ggctggcatg
      121 aaaggacaca cgaaagcttc cctgtctcac aataataaat aaaaattaat ctttaagtga
      181 aaaagcttaa ataaaattgc aggacaagaa gaccccgttg agctttattc tctatagacc
      241 aatctaaata tttattatat cataaaccta aaaaagaatt tagttggggt gactaaggaa
      301 catcataaac ttcctctatc tatttagggc tattccccaa aaaaattgac ccacaaaccg
      361 tgatcaaaaa aataagctac cacagggata acaggctaat ctttcttaag agcccaaatt
      421 gtcagaaagg attggcacct cgatgttggc ttaggggccc ctaatggtgc agaagccata
      481 aaaggtaggt ttgttcaacc tttaaaaccc t
//
LOCUS       16S40                    511 bp    DNA     linear   INV 14-AUG-2015
DEFINITION  isolate GC234_S12-45 Ribosomal subunit 16S rDNA (16S) gene.
ACCESSION   16S40
VERSION
KEYWORDS    .
SOURCE      mitochondrion Seepiophila jonesi
  ORGANISM  Seepiophila jonesi
            Eukaryota; Metazoa; Lophotrochozoa; Annelida; Polychaeta; Palpata;
            Canalipalpata; Sabellida; Siboglinidae; Seepiophila.
REFERENCE   1  (bases 1 to 511)
  AUTHORS   Huang,C., Schaeffer,S.W., Fisher,C.R. and Cowart,D.A.
  TITLE     Population structure of the cold seep tubeworm Seepiophila jonesi
            (Polychaeta, Siboglinidae) in the Gulf of Mexico
  JOURNAL   Unpublished
REFERENCE   2  (bases 1 to 511)
  AUTHORS   Huang,C., Schaeffer,S.W., Fisher,C.R. and Cowart,D.A.
  TITLE     Direct Submission
  JOURNAL   Submitted (14-AUG-2015) Animal Biology, University of Illinois, 515
            Morrill Hall, Urbana, IL 61801, USA
COMMENT     Bankit Comment: ALT EMAIL:dominique.cowart@gmail.com.
            Bankit Comment: TOTAL # OF SEQS:47.
            Bankit Comment: TOTAL # OF SETS:1.
            
            ##Assembly-Data-START##
            Sequencing Technology :: Sanger dideoxy sequencing
            ##Assembly-Data-END##
FEATURES             Location/Qualifiers
     source          1..511
                     /organism="Seepiophila jonesi"
                     /organelle="mitochondrion"
                     /mol_type="genomic DNA"
                     /isolate="GC234-S2"
                     /specimen_voucher="S12-45"
                     /db_xref="taxon:151527"
                     /lat_lon="27.44 N 91.13 W"
                     /collection_date="2006"
                     /group="Gulf of Mexico"
     rRNA            <1..>511
                     /product="16S ribosomal RNA"
BASE COUNT      174 a    107 c     92 g    138 t
ORIGIN      
        1 tgcctttcga ctttactatg gaaggttcat cctgcccaat gactcttagt tcaatggccg
       61 cggtatcttg accgtgcaaa ggtagcataa tcacttgccc cttaattagg ggctggcatg
      121 aaaggacaca cgaaagcttc cctgtctcac aataataaat aaaaattaat ctttaagtga
      181 aaaagcttaa ataaaattgc aggacaagaa gaccccgttg agctttattc tctatagacc
      241 aatctaaata tttattatat cataaaccta aaaaagaatt tagttggggt gactaaggaa
      301 catcataaac ttcctctatc tatttagggc tattccccaa aaaaattgac ccacaaaccg
      361 tgatcaaaaa aataagctac cacagggata acaggctaat ctttcttaag agcccaaatt
      421 gtcagaaagg attggcacct cgatgttggc ttaggggccc ctaatggtgc agaagccata
      481 aaaggtaggt ttgttcaacc tttaaaaccc t
//
LOCUS       16S41                    511 bp    DNA     linear   INV 14-AUG-2015
DEFINITION  isolate GC234_S12-46 Ribosomal subunit 16S rDNA (16S) gene.
ACCESSION   16S41
VERSION
KEYWORDS    .
SOURCE      mitochondrion Seepiophila jonesi
  ORGANISM  Seepiophila jonesi
            Eukaryota; Metazoa; Lophotrochozoa; Annelida; Polychaeta; Palpata;
            Canalipalpata; Sabellida; Siboglinidae; Seepiophila.
REFERENCE   1  (bases 1 to 511)
  AUTHORS   Huang,C., Schaeffer,S.W., Fisher,C.R. and Cowart,D.A.
  TITLE     Population structure of the cold seep tubeworm Seepiophila jonesi
            (Polychaeta, Siboglinidae) in the Gulf of Mexico
  JOURNAL   Unpublished
REFERENCE   2  (bases 1 to 511)
  AUTHORS   Huang,C., Schaeffer,S.W., Fisher,C.R. and Cowart,D.A.
  TITLE     Direct Submission
  JOURNAL   Submitted (14-AUG-2015) Animal Biology, University of Illinois, 515
            Morrill Hall, Urbana, IL 61801, USA
COMMENT     Bankit Comment: ALT EMAIL:dominique.cowart@gmail.com.
            Bankit Comment: TOTAL # OF SEQS:47.
            Bankit Comment: TOTAL # OF SETS:1.
            
            ##Assembly-Data-START##
            Sequencing Technology :: Sanger dideoxy sequencing
            ##Assembly-Data-END##
FEATURES             Location/Qualifiers
     source          1..511
                     /organism="Seepiophila jonesi"
                     /organelle="mitochondrion"
                     /mol_type="genomic DNA"
                     /isolate="GC234-S3P"
                     /specimen_voucher="S12-46"
                     /db_xref="taxon:151527"
                     /lat_lon="27.44 N 91.13 W"
                     /collection_date="2006"
                     /group="Gulf of Mexico"
     rRNA            <1..>511
                     /product="16S ribosomal RNA"
BASE COUNT      174 a    107 c     92 g    138 t
ORIGIN      
        1 tgcctttcga ctttactatg gaaggttcat cctgcccaat gactcttagt tcaatggccg
       61 cggtatcttg accgtgcaaa ggtagcataa tcacttgccc cttaattagg ggctggcatg
      121 aaaggacaca cgaaagcttc cctgtctcac aataataaat aaaaattaat ctttaagtga
      181 aaaagcttaa ataaaattgc aggacaagaa gaccccgttg agctttattc tctatagacc
      241 aatctaaata tttattatat cataaaccta aaaaagaatt tagttggggt gactaaggaa
      301 catcataaac ttcctctatc tatttagggc tattccccaa aaaaattgac ccacaaaccg
      361 tgatcaaaaa aataagctac cacagggata acaggctaat ctttcttaag agcccaaatt
      421 gtcagaaagg attggcacct cgatgttggc ttaggggccc ctaatggtgc agaagccata
      481 aaaggtaggt ttgttcaacc tttaaaaccc t
//
LOCUS       16S42                    511 bp    DNA     linear   INV 14-AUG-2015
DEFINITION  isolate VK826_S12-61 Ribosomal subunit 16S rDNA (16S) gene.
ACCESSION   16S42
VERSION
KEYWORDS    .
SOURCE      mitochondrion Seepiophila jonesi
  ORGANISM  Seepiophila jonesi
            Eukaryota; Metazoa; Lophotrochozoa; Annelida; Polychaeta; Palpata;
            Canalipalpata; Sabellida; Siboglinidae; Seepiophila.
REFERENCE   1  (bases 1 to 511)
  AUTHORS   Huang,C., Schaeffer,S.W., Fisher,C.R. and Cowart,D.A.
  TITLE     Population structure of the cold seep tubeworm Seepiophila jonesi
            (Polychaeta, Siboglinidae) in the Gulf of Mexico
  JOURNAL   Unpublished
REFERENCE   2  (bases 1 to 511)
  AUTHORS   Huang,C., Schaeffer,S.W., Fisher,C.R. and Cowart,D.A.
  TITLE     Direct Submission
  JOURNAL   Submitted (14-AUG-2015) Animal Biology, University of Illinois, 515
            Morrill Hall, Urbana, IL 61801, USA
COMMENT     Bankit Comment: ALT EMAIL:dominique.cowart@gmail.com.
            Bankit Comment: TOTAL # OF SEQS:47.
            Bankit Comment: TOTAL # OF SETS:1.
            
            ##Assembly-Data-START##
            Sequencing Technology :: Sanger dideoxy sequencing
            ##Assembly-Data-END##
FEATURES             Location/Qualifiers
     source          1..511
                     /organism="Seepiophila jonesi"
                     /organelle="mitochondrion"
                     /mol_type="genomic DNA"
                     /isolate="VK826-S09-32 29.16 N 88.01 W"
                     /specimen_voucher="S12-61"
                     /db_xref="taxon:151527"
                     /collection_date="2009"
                     /group="Gulf of Mexico"
     rRNA            <1..>511
                     /product="16S ribosomal RNA"
BASE COUNT      174 a    107 c     92 g    138 t
ORIGIN      
        1 tgcctttcga ctttactatg gaaggttcat cctgcccaat gactcttagt tcaatggccg
       61 cggtatcttg accgtgcaaa ggtagcataa tcacttgccc cttaattagg ggctggcatg
      121 aaaggacaca cgaaagcttc cctgtctcac aataataaat aaaaattaat ctttaagtga
      181 aaaagcttaa ataaaattgc aggacaagaa gaccccgttg agctttattc tctatagacc
      241 aatctaaata tttattatat cataaaccta aaaaagaatt tagttggggt gactaaggaa
      301 catcataaac ttcctctatc tatttagggc tattccccaa aaaaattgac ccacaaaccg
      361 tgatcaaaaa aataagctac cacagggata acaggctaat ctttcttaag agcccaaatt
      421 gtcagaaagg attggcacct cgatgttggc ttaggggccc ctaatggtgc agaagccata
      481 aaaggtaggt ttgttcaacc tttaaaaccc t
//
LOCUS       16S43                    511 bp    DNA     linear   INV 14-AUG-2015
DEFINITION  isolate VK826_S12-62 Ribosomal subunit 16S rDNA (16S) gene.
ACCESSION   16S43
VERSION
KEYWORDS    .
SOURCE      mitochondrion Seepiophila jonesi
  ORGANISM  Seepiophila jonesi
            Eukaryota; Metazoa; Lophotrochozoa; Annelida; Polychaeta; Palpata;
            Canalipalpata; Sabellida; Siboglinidae; Seepiophila.
REFERENCE   1  (bases 1 to 511)
  AUTHORS   Huang,C., Schaeffer,S.W., Fisher,C.R. and Cowart,D.A.
  TITLE     Population structure of the cold seep tubeworm Seepiophila jonesi
            (Polychaeta, Siboglinidae) in the Gulf of Mexico
  JOURNAL   Unpublished
REFERENCE   2  (bases 1 to 511)
  AUTHORS   Huang,C., Schaeffer,S.W., Fisher,C.R. and Cowart,D.A.
  TITLE     Direct Submission
  JOURNAL   Submitted (14-AUG-2015) Animal Biology, University of Illinois, 515
            Morrill Hall, Urbana, IL 61801, USA
COMMENT     Bankit Comment: ALT EMAIL:dominique.cowart@gmail.com.
            Bankit Comment: TOTAL # OF SEQS:47.
            Bankit Comment: TOTAL # OF SETS:1.
            
            ##Assembly-Data-START##
            Sequencing Technology :: Sanger dideoxy sequencing
            ##Assembly-Data-END##
FEATURES             Location/Qualifiers
     source          1..511
                     /organism="Seepiophila jonesi"
                     /organelle="mitochondrion"
                     /mol_type="genomic DNA"
                     /isolate="VK826-S09-33"
                     /specimen_voucher="S12-62"
                     /db_xref="taxon:151527"
                     /lat_lon="29.16 N 88.01 W"
                     /collection_date="2009"
                     /group="Gulf of Mexico"
     rRNA            <1..>511
                     /product="16S ribosomal RNA"
BASE COUNT      174 a    107 c     92 g    138 t
ORIGIN      
        1 tgcctttcga ctttactatg gaaggttcat cctgcccaat gactcttagt tcaatggccg
       61 cggtatcttg accgtgcaaa ggtagcataa tcacttgccc cttaattagg ggctggcatg
      121 aaaggacaca cgaaagcttc cctgtctcac aataataaat aaaaattaat ctttaagtga
      181 aaaagcttaa ataaaattgc aggacaagaa gaccccgttg agctttattc tctatagacc
      241 aatctaaata tttattatat cataaaccta aaaaagaatt tagttggggt gactaaggaa
      301 catcataaac ttcctctatc tatttagggc tattccccaa aaaaattgac ccacaaaccg
      361 tgatcaaaaa aataagctac cacagggata acaggctaat ctttcttaag agcccaaatt
      421 gtcagaaagg attggcacct cgatgttggc ttaggggccc ctaatggtgc agaagccata
      481 aaaggtaggt ttgttcaacc tttaaaaccc t
//
LOCUS       16S44                    511 bp    DNA     linear   INV 14-AUG-2015
DEFINITION  isolate VK826_S12-64 Ribosomal subunit 16S rDNA (16S) gene.
ACCESSION   16S44
VERSION
KEYWORDS    .
SOURCE      mitochondrion Seepiophila jonesi
  ORGANISM  Seepiophila jonesi
            Eukaryota; Metazoa; Lophotrochozoa; Annelida; Polychaeta; Palpata;
            Canalipalpata; Sabellida; Siboglinidae; Seepiophila.
REFERENCE   1  (bases 1 to 511)
  AUTHORS   Huang,C., Schaeffer,S.W., Fisher,C.R. and Cowart,D.A.
  TITLE     Population structure of the cold seep tubeworm Seepiophila jonesi
            (Polychaeta, Siboglinidae) in the Gulf of Mexico
  JOURNAL   Unpublished
REFERENCE   2  (bases 1 to 511)
  AUTHORS   Huang,C., Schaeffer,S.W., Fisher,C.R. and Cowart,D.A.
  TITLE     Direct Submission
  JOURNAL   Submitted (14-AUG-2015) Animal Biology, University of Illinois, 515
            Morrill Hall, Urbana, IL 61801, USA
COMMENT     Bankit Comment: ALT EMAIL:dominique.cowart@gmail.com.
            Bankit Comment: TOTAL # OF SEQS:47.
            Bankit Comment: TOTAL # OF SETS:1.
            
            ##Assembly-Data-START##
            Sequencing Technology :: Sanger dideoxy sequencing
            ##Assembly-Data-END##
FEATURES             Location/Qualifiers
     source          1..511
                     /organism="Seepiophila jonesi"
                     /organelle="mitochondrion"
                     /mol_type="genomic DNA"
                     /isolate="VK826-S09-35"
                     /specimen_voucher="S12-64"
                     /db_xref="taxon:151527"
                     /lat_lon="29.16 N 88.01 W"
                     /collection_date="2009"
                     /group="Gulf of Mexico"
     rRNA            <1..>511
                     /product="16S ribosomal RNA"
BASE COUNT      174 a    107 c     92 g    138 t
ORIGIN      
        1 tgcctttcga ctttactatg gaaggttcat cctgcccaat gactcttagt tcaatggccg
       61 cggtatcttg accgtgcaaa ggtagcataa tcacttgccc cttaattagg ggctggcatg
      121 aaaggacaca cgaaagcttc cctgtctcac aataataaat aaaaattaat ctttaagtga
      181 aaaagcttaa ataaaattgc aggacaagaa gaccccgttg agctttattc tctatagacc
      241 aatctaaata tttattatat cataaaccta aaaaagaatt tagttggggt gactaaggaa
      301 catcataaac ttcctctatc tatttagggc tattccccaa aaaaattgac ccacaaaccg
      361 tgatcaaaaa aataagctac cacagggata acaggctaat ctttcttaag agcccaaatt
      421 gtcagaaagg attggcacct cgatgttggc ttaggggccc ctaatggtgc agaagccata
      481 aaaggtaggt ttgttcaacc tttaaaaccc t
//
LOCUS       16S45                    511 bp    DNA     linear   INV 14-AUG-2015
DEFINITION  isolate VK826_S12-66 Ribosomal subunit 16S rDNA (16S) gene.
ACCESSION   16S45
VERSION
KEYWORDS    .
SOURCE      mitochondrion Seepiophila jonesi
  ORGANISM  Seepiophila jonesi
            Eukaryota; Metazoa; Lophotrochozoa; Annelida; Polychaeta; Palpata;
            Canalipalpata; Sabellida; Siboglinidae; Seepiophila.
REFERENCE   1  (bases 1 to 511)
  AUTHORS   Huang,C., Schaeffer,S.W., Fisher,C.R. and Cowart,D.A.
  TITLE     Population structure of the cold seep tubeworm Seepiophila jonesi
            (Polychaeta, Siboglinidae) in the Gulf of Mexico
  JOURNAL   Unpublished
REFERENCE   2  (bases 1 to 511)
  AUTHORS   Huang,C., Schaeffer,S.W., Fisher,C.R. and Cowart,D.A.
  TITLE     Direct Submission
  JOURNAL   Submitted (14-AUG-2015) Animal Biology, University of Illinois, 515
            Morrill Hall, Urbana, IL 61801, USA
COMMENT     Bankit Comment: ALT EMAIL:dominique.cowart@gmail.com.
            Bankit Comment: TOTAL # OF SEQS:47.
            Bankit Comment: TOTAL # OF SETS:1.
            
            ##Assembly-Data-START##
            Sequencing Technology :: Sanger dideoxy sequencing
            ##Assembly-Data-END##
FEATURES             Location/Qualifiers
     source          1..511
                     /organism="Seepiophila jonesi"
                     /organelle="mitochondrion"
                     /mol_type="genomic DNA"
                     /isolate="VK826-S09-38"
                     /specimen_voucher="S12-66"
                     /db_xref="taxon:151527"
                     /lat_lon="29.16 N 88.01 W"
                     /collection_date="2009"
                     /group="Gulf of Mexico"
     rRNA            <1..>511
                     /product="16S ribosomal RNA"
BASE COUNT      174 a    107 c     92 g    138 t
ORIGIN      
        1 tgcctttcga ctttactatg gaaggttcat cctgcccaat gactcttagt tcaatggccg
       61 cggtatcttg accgtgcaaa ggtagcataa tcacttgccc cttaattagg ggctggcatg
      121 aaaggacaca cgaaagcttc cctgtctcac aataataaat aaaaattaat ctttaagtga
      181 aaaagcttaa ataaaattgc aggacaagaa gaccccgttg agctttattc tctatagacc
      241 aatctaaata tttattatat cataaaccta aaaaagaatt tagttggggt gactaaggaa
      301 catcataaac ttcctctatc tatttagggc tattccccaa aaaaattgac ccacaaaccg
      361 tgatcaaaaa aataagctac cacagggata acaggctaat ctttcttaag agcccaaatt
      421 gtcagaaagg attggcacct cgatgttggc ttaggggccc ctaatggtgc agaagccata
      481 aaaggtaggt ttgttcaacc tttaaaaccc t
//
LOCUS       16S46                    511 bp    DNA     linear   INV 14-AUG-2015
DEFINITION  isolate VK826_S12-69 Ribosomal subunit 16S rDNA (16S) gene.
ACCESSION   16S46
VERSION
KEYWORDS    .
SOURCE      mitochondrion Seepiophila jonesi
  ORGANISM  Seepiophila jonesi
            Eukaryota; Metazoa; Lophotrochozoa; Annelida; Polychaeta; Palpata;
            Canalipalpata; Sabellida; Siboglinidae; Seepiophila.
REFERENCE   1  (bases 1 to 511)
  AUTHORS   Huang,C., Schaeffer,S.W., Fisher,C.R. and Cowart,D.A.
  TITLE     Population structure of the cold seep tubeworm Seepiophila jonesi
            (Polychaeta, Siboglinidae) in the Gulf of Mexico
  JOURNAL   Unpublished
REFERENCE   2  (bases 1 to 511)
  AUTHORS   Huang,C., Schaeffer,S.W., Fisher,C.R. and Cowart,D.A.
  TITLE     Direct Submission
  JOURNAL   Submitted (14-AUG-2015) Animal Biology, University of Illinois, 515
            Morrill Hall, Urbana, IL 61801, USA
COMMENT     Bankit Comment: ALT EMAIL:dominique.cowart@gmail.com.
            Bankit Comment: TOTAL # OF SEQS:47.
            Bankit Comment: TOTAL # OF SETS:1.
            
            ##Assembly-Data-START##
            Sequencing Technology :: Sanger dideoxy sequencing
            ##Assembly-Data-END##
FEATURES             Location/Qualifiers
     source          1..511
                     /organism="Seepiophila jonesi"
                     /organelle="mitochondrion"
                     /mol_type="genomic DNA"
                     /isolate="VK826-S09-41"
                     /specimen_voucher="S12-69"
                     /db_xref="taxon:151527"
                     /lat_lon="29.16 N 88.01 W"
                     /collection_date="2009"
                     /group="Gulf of Mexico"
     rRNA            <1..>511
                     /product="16S ribosomal RNA"
BASE COUNT      174 a    107 c     92 g    138 t
ORIGIN      
        1 tgcctttcga ctttactatg gaaggttcat cctgcccaat gactcttagt tcaatggccg
       61 cggtatcttg accgtgcaaa ggtagcataa tcacttgccc cttaattagg ggctggcatg
      121 aaaggacaca cgaaagcttc cctgtctcac aataataaat aaaaattaat ctttaagtga
      181 aaaagcttaa ataaaattgc aggacaagaa gaccccgttg agctttattc tctatagacc
      241 aatctaaata tttattatat cataaaccta aaaaagaatt tagttggggt gactaaggaa
      301 catcataaac ttcctctatc tatttagggc tattccccaa aaaaattgac ccacaaaccg
      361 tgatcaaaaa aataagctac cacagggata acaggctaat ctttcttaag agcccaaatt
      421 gtcagaaagg attggcacct cgatgttggc ttaggggccc ctaatggtgc agaagccata
      481 aaaggtaggt ttgttcaacc tttaaaaccc t
//
LOCUS       16S47                    511 bp    DNA     linear   INV 14-AUG-2015
DEFINITION  isolate VK826_S12-70 Ribosomal subunit 16S rDNA (16S) gene.
ACCESSION   16S47
VERSION
KEYWORDS    .
SOURCE      mitochondrion Seepiophila jonesi
  ORGANISM  Seepiophila jonesi
            Eukaryota; Metazoa; Lophotrochozoa; Annelida; Polychaeta; Palpata;
            Canalipalpata; Sabellida; Siboglinidae; Seepiophila.
REFERENCE   1  (bases 1 to 511)
  AUTHORS   Huang,C., Schaeffer,S.W., Fisher,C.R. and Cowart,D.A.
  TITLE     Population structure of the cold seep tubeworm Seepiophila jonesi
            (Polychaeta, Siboglinidae) in the Gulf of Mexico
  JOURNAL   Unpublished
REFERENCE   2  (bases 1 to 511)
  AUTHORS   Huang,C., Schaeffer,S.W., Fisher,C.R. and Cowart,D.A.
  TITLE     Direct Submission
  JOURNAL   Submitted (14-AUG-2015) Animal Biology, University of Illinois, 515
            Morrill Hall, Urbana, IL 61801, USA
COMMENT     Bankit Comment: ALT EMAIL:dominique.cowart@gmail.com.
            Bankit Comment: TOTAL # OF SEQS:47.
            Bankit Comment: TOTAL # OF SETS:1.
            
            ##Assembly-Data-START##
            Sequencing Technology :: Sanger dideoxy sequencing
            ##Assembly-Data-END##
FEATURES             Location/Qualifiers
     source          1..511
                     /organism="Seepiophila jonesi"
                     /organelle="mitochondrion"
                     /mol_type="genomic DNA"
                     /isolate="VK826-S09-42"
                     /specimen_voucher="S12-70"
                     /db_xref="taxon:151527"
                     /lat_lon="29.16 N 88.01 W"
                     /collection_date="2009"
                     /group="Gulf of Mexico"
     rRNA            <1..>511
                     /product="16S ribosomal RNA"
BASE COUNT      174 a    107 c     92 g    138 t
ORIGIN      
        1 tgcctttcga ctttactatg gaaggttcat cctgcccaat gactcttagt tcaatggccg
       61 cggtatcttg accgtgcaaa ggtagcataa tcacttgccc cttaattagg ggctggcatg
      121 aaaggacaca cgaaagcttc cctgtctcac aataataaat aaaaattaat ctttaagtga
      181 aaaagcttaa ataaaattgc aggacaagaa gaccccgttg agctttattc tctatagacc
      241 aatctaaata tttattatat cataaaccta aaaaagaatt tagttggggt gactaaggaa
      301 catcataaac ttcctctatc tatttagggc tattccccaa aaaaattgac ccacaaaccg
      361 tgatcaaaaa aataagctac cacagggata acaggctaat ctttcttaag agcccaaatt
      421 gtcagaaagg attggcacct cgatgttggc ttaggggccc ctaatggtgc agaagccata
      481 aaaggtaggt ttgttcaacc tttaaaaccc t
//
